# Supplementary material for: 3,9-Dimethyl-2,3-dihydro­phenanthro[1,2-b]furan-4,5-dione
Source: Acta Crystallogr Sect E Struct Rep Online. 2009 Nov 18;65(Pt 12):o3106. doi: 10.1107/S1600536809047667 (PMC2971911; doi:10.1107/S1600536809047667)
Supplement: Supplementary file 1 [file e-65-o3106-sup1.cif]

##############################################################################
###                                                                        ###
###        Electronic paper (Acta Crystallographica Section E)             ###
###                                                                        ###
##############################################################################
#                                                                            #
# This CIF contains the data in a paper accepted for publication in Acta     #
# Crystallographica Section E. It conforms to the requirements of Notes      #
# for Authors for Section E, and has been peer reviewed under the auspices   #
# of the IUCr Commission on Journals.                                        #
#                                                                            #
# Full details of the Crystallographic Information File format               #
# are given in the paper "The Crystallographic Information File (CIF):       #
# a New Standard Archive File for Crystallography" by S. R. Hall, F. H.      #
# Allen and I. D. Brown [Acta Cryst. (1991), A47, 655-685].                  #
#                                                                            #
# The current version of the core CIF dictionary is obtainable from          #
# ftp://ftp.iucr.org/pub/cif_core.dic. The current version number is 2.4.    #
#                                                                            #
# Software is freely available for graphical display of the structure(s) in  #
# this CIF.  For information consult the CIF home page http://www.iucr.org/  #
# cif/home.html                                                              #
#                                                                            #
# This file may be used for bona fide research purposes within the           #
# scientific community so long as proper attribution is given to the journal # 
# article from which it was obtained.                                        #
#                                                                            #
##############################################################################
                                             
data_I
_audit_creation_method     SHELXL97
_chemical_name_systematic
;
3,9-Dimethyl-2,3-dihydrophenanthro[1,2-<i>b</i>]furan-4,5-dione
;
_chemical_name_common     ?
_chemical_formula_moiety     'C18 H14 O3'
_chemical_formula_sum     'C18 H14 O3'
_chemical_formula_iupac     'C18 H14 O3'
_chemical_formula_weight     278.29
_chemical_melting_point     ?
_symmetry_cell_setting     'Orthorhombic'
_symmetry_space_group_name_H-M     'P 21 21 21'
_symmetry_space_group_name_Hall     'P 2ac 2ab'
loop_
    _symmetry_equiv_pos_as_xyz
    'x, y, z'
    '-x+1/2, -y, z+1/2'
    '-x, y+1/2, -z+1/2'
    'x+1/2, -y+1/2, -z'
_cell_length_a     4.6415(10)
_cell_length_b     14.692(3)
_cell_length_c     19.633(4)
_cell_angle_alpha     90.00
_cell_angle_beta     90.00
_cell_angle_gamma     90.00
_cell_volume     1338.8(5)
_cell_formula_units_Z     4
_cell_measurement_reflns_used     634
_cell_measurement_theta_min     2.50
_cell_measurement_theta_max     18.18
_cell_measurement_temperature     295(2)
_exptl_crystal_description     'block'
_exptl_crystal_colour     'yellow'
_exptl_crystal_size_max     0.25
_exptl_crystal_size_mid     0.10
_exptl_crystal_size_min     0.05
_exptl_crystal_density_diffrn     1.381
_exptl_crystal_density_meas     ?
_exptl_crystal_density_method     'not measured'
_exptl_crystal_F_000     584
_exptl_absorpt_coefficient_mu     0.094
_exptl_absorpt_correction_type     'multi-scan'
_exptl_absorpt_process_details     '(SADABS; Bruker, 2004)'
_exptl_absorpt_correction_T_min     0.9771
_exptl_absorpt_correction_T_max     0.9952
_exptl_special_details
;
;
_diffrn_ambient_temperature     295(2)
_diffrn_radiation_type     MoK\a
_diffrn_radiation_wavelength     0.71073
_diffrn_radiation_source     'fine-focus sealed tube'
_diffrn_radiation_monochromator     'graphite'
_diffrn_measurement_device_type     'Bruker SMART APEX'
_diffrn_measurement_method     '\f and \w'
_diffrn_detector_area_resol_mean     ?
_diffrn_reflns_number     6925
_diffrn_reflns_av_R_equivalents     0.0788
_diffrn_reflns_av_sigmaI/netI     0.1040
_diffrn_reflns_theta_min     2.77
_diffrn_reflns_theta_max     25.50
_diffrn_reflns_theta_full     25.50
_diffrn_measured_fraction_theta_max     0.989
_diffrn_measured_fraction_theta_full     0.989
_diffrn_reflns_limit_h_min     -5
_diffrn_reflns_limit_h_max     5
_diffrn_reflns_limit_k_min     -16
_diffrn_reflns_limit_k_max     17
_diffrn_reflns_limit_l_min     -23
_diffrn_reflns_limit_l_max     21
_diffrn_standards_number     0
_diffrn_standards_interval_count     0
_diffrn_standards_interval_time     0
_diffrn_standards_decay_%     0
_refine_special_details
;
 Refinement of F^2^ against ALL reflections. The weighted R-factor wR and
 goodness of fit S are based on F^2^, conventional R-factors R are based
 on F, with F set to zero for negative F^2^. The threshold expression of
 F^2^ > 2\s(F^2^) is used only for calculating R-factors(gt) etc. and is
 not relevant to the choice of reflections for refinement. R-factors based
 on F^2^ are statistically about twice as large as those based on F, and
 R-factors based on ALL data will be even larger.
;
_reflns_number_total     2502
_reflns_number_gt     1140
_reflns_threshold_expression     I>2\s(I)
_refine_ls_structure_factor_coef     Fsqd
_refine_ls_matrix_type     'full'
_refine_ls_R_factor_all     0.1529
_refine_ls_R_factor_gt     0.0524
_refine_ls_wR_factor_gt     0.0588
_refine_ls_wR_factor_ref     0.0774
_refine_ls_goodness_of_fit_ref     1.033
_refine_ls_restrained_S_all     1.033
_refine_ls_number_reflns     2502
_refine_ls_number_parameters     192
_refine_ls_number_restraints     0
_refine_ls_hydrogen_treatment     'constr'
_refine_ls_weighting_scheme     'calc'
_refine_ls_weighting_details
                 'calc w=1/[\s^2^(Fo^2^)+(0.0115P)^2^] where P=(Fo^2^+2Fc^2^)/3'
_atom_sites_solution_hydrogens     'geom'
_atom_sites_solution_primary     'direct'
_atom_sites_solution_secondary     'difmap'
_refine_ls_shift/su_max     0.000
_refine_ls_shift/su_mean     0.000
_refine_diff_density_max     0.377
_refine_diff_density_min     -0.260
_refine_ls_extinction_method     'none'
_refine_ls_extinction_coef     ?
_refine_ls_abs_structure_details     ?
_refine_ls_abs_structure_Flack     ?
loop_
    _atom_type_symbol
    _atom_type_description
    _atom_type_scat_dispersion_real
    _atom_type_scat_dispersion_imag
    _atom_type_scat_source
    'C' 'C' 0.0033 0.0016
                         'International Tables Vol C Tables 4.2.6.8 and 6.1.1.4'
    'H' 'H' 0.0000 0.0000
                         'International Tables Vol C Tables 4.2.6.8 and 6.1.1.4'
    'O' 'O' 0.0106 0.0060
                         'International Tables Vol C Tables 4.2.6.8 and 6.1.1.4'
_computing_data_collection     'SMART (Bruker, 2004)'
_computing_cell_refinement     'SAINT (Bruker, 2004)'
_computing_data_reduction     'SAINT (Bruker, 2004)'
_computing_structure_solution     'SHELXS97 (Sheldrick, 2008)'
_computing_structure_refinement     'SHELXL97 (Sheldrick, 2008)'
_computing_molecular_graphics     'SHELXTL (Sheldrick, 2008)'
_computing_publication_material     'SHELXTL (Sheldrick, 2008)'
loop_
    _atom_site_type_symbol
    _atom_site_label
    _atom_site_fract_x
    _atom_site_fract_y
    _atom_site_fract_z
    _atom_site_U_iso_or_equiv
    _atom_site_adp_type
    _atom_site_calc_flag
    _atom_site_refinement_flags
    _atom_site_occupancy
    _atom_site_disorder_assembly
    _atom_site_disorder_group
    O O1 0.9141(6) 0.38978(16) 0.80968(12) 0.0805(9) Uani d . 1 . .
    O O2 0.5033(6) 0.47076(16) 0.73687(12) 0.0795(9) Uani d . 1 . .
    O O3 0.5747(6) 0.72625(16) 0.87005(12) 0.0692(8) Uani d . 1 . .
    C C1 1.4263(9) 0.4722(3) 1.04455(18) 0.0556(10) Uani d . 1 . .
    C C2 1.5314(9) 0.3891(3) 1.03047(19) 0.0667(12) Uani d . 1 . .
    H H2 1.6605 0.3621 1.0605 0.080 Uiso calc R 1 . .
    C C3 1.4497(9) 0.3423(2) 0.9711(2) 0.0657(12) Uani d . 1 . .
    H H3 1.5261 0.2849 0.9628 0.079 Uiso calc R 1 . .
    C C4 1.2618(8) 0.3789(2) 0.92557(19) 0.0569(11) Uani d . 1 . .
    H H4 1.2110 0.3464 0.8867 0.068 Uiso calc R 1 . .
    C C5 1.1438(8) 0.4660(2) 0.93705(17) 0.0448(10) Uani d . 1 . .
    C C6 1.2314(8) 0.5139(3) 0.99724(17) 0.0467(10) Uani d . 1 . .
    C C7 1.1235(9) 0.6017(3) 1.00860(17) 0.0574(11) Uani d . 1 . .
    H H7 1.1801 0.6331 1.0475 0.069 Uiso calc R 1 . .
    C C8 0.9366(9) 0.6424(2) 0.96396(18) 0.0597(12) Uani d . 1 . .
    H H8 0.8690 0.7009 0.9724 0.072 Uiso calc R 1 . .
    C C9 0.8490(8) 0.5959(2) 0.90615(18) 0.0485(10) Uani d . 1 . .
    C C10 0.9455(8) 0.5084(2) 0.89194(16) 0.0441(9) Uani d . 1 . .
    C C11 0.8348(8) 0.4632(3) 0.82957(18) 0.0508(10) Uani d . 1 . .
    C C12 0.6103(9) 0.5125(2) 0.78450(18) 0.0547(11) Uani d . 1 . .
    C C13 0.5429(8) 0.6037(2) 0.80144(18) 0.0482(10) Uani d . 1 . .
    C C14 0.6529(8) 0.6393(2) 0.8583(2) 0.0514(11) Uani d . 1 . .
    C C15 0.3586(8) 0.6724(2) 0.76485(18) 0.0610(11) Uani d . 1 . .
    H H15 0.1590 0.6507 0.7634 0.073 Uiso calc R 1 . .
    C C16 0.3806(9) 0.7536(3) 0.81363(19) 0.0889(14) Uani d . 1 . .
    H H16A 0.4581 0.8062 0.7901 0.107 Uiso calc R 1 . .
    H H16B 0.1917 0.7692 0.8313 0.107 Uiso calc R 1 . .
    C C17 1.5136(8) 0.5226(3) 1.10832(15) 0.0772(13) Uani d . 1 . .
    H H17A 1.3472 0.5322 1.1365 0.116 Uiso calc R 1 . .
    H H17B 1.5959 0.5803 1.0962 0.116 Uiso calc R 1 . .
    H H17C 1.6532 0.4873 1.1329 0.116 Uiso calc R 1 . .
    C C18 0.4609(9) 0.6927(2) 0.69344(17) 0.0875(15) Uani d . 1 . .
    H H18A 0.6569 0.7135 0.6949 0.131 Uiso calc R 1 . .
    H H18B 0.3414 0.7391 0.6737 0.131 Uiso calc R 1 . .
    H H18C 0.4494 0.6385 0.6663 0.131 Uiso calc R 1 . .
loop_
    _atom_site_aniso_label
    _atom_site_aniso_U_11
    _atom_site_aniso_U_22
    _atom_site_aniso_U_33
    _atom_site_aniso_U_12
    _atom_site_aniso_U_13
    _atom_site_aniso_U_23
    O1 0.106(2) 0.0545(17) 0.0810(19) 0.0212(18) -0.0224(18) -0.0241(15)
    O2 0.096(2) 0.0665(18) 0.0754(19) -0.0015(18) -0.0249(18) -0.0080(16)
    O3 0.089(2) 0.0457(16) 0.0727(18) 0.0135(17) -0.0073(16) -0.0040(14)
    C1 0.053(3) 0.065(3) 0.049(3) -0.011(3) 0.000(2) -0.001(2)
    C2 0.064(3) 0.074(3) 0.062(3) 0.004(3) -0.005(2) 0.007(3)
    C3 0.070(3) 0.053(3) 0.073(3) 0.010(3) -0.002(3) -0.002(2)
    C4 0.063(3) 0.047(3) 0.061(3) 0.005(2) -0.001(2) -0.003(2)
    C5 0.044(2) 0.044(2) 0.047(2) -0.008(2) 0.009(2) 0.001(2)
    C6 0.047(2) 0.047(3) 0.045(2) -0.008(2) 0.009(2) -0.001(2)
    C7 0.068(3) 0.053(3) 0.052(3) -0.009(3) 0.004(2) -0.015(2)
    C8 0.075(3) 0.045(2) 0.059(3) 0.000(2) 0.000(3) -0.012(2)
    C9 0.054(3) 0.040(2) 0.052(3) -0.003(2) 0.006(2) 0.001(2)
    C10 0.049(2) 0.042(2) 0.041(2) -0.005(2) 0.009(2) -0.004(2)
    C11 0.052(3) 0.044(2) 0.056(3) 0.002(2) 0.004(2) 0.000(2)
    C12 0.060(3) 0.050(3) 0.054(3) -0.009(2) 0.000(2) 0.000(2)
    C13 0.055(3) 0.041(2) 0.049(2) -0.005(2) 0.007(2) 0.005(2)
    C14 0.060(3) 0.032(2) 0.063(3) 0.002(2) 0.016(2) 0.000(2)
    C15 0.058(3) 0.058(3) 0.067(3) 0.003(2) 0.001(2) 0.007(2)
    C16 0.111(4) 0.065(3) 0.091(3) 0.029(3) -0.024(3) 0.004(3)
    C17 0.078(3) 0.099(3) 0.055(2) -0.002(3) -0.010(2) -0.008(2)
    C18 0.113(4) 0.078(3) 0.071(3) 0.024(3) 0.020(3) 0.023(2)
_geom_special_details
;
 All s.u.'s (except the s.u. in the dihedral angle between two l.s. planes)
 are estimated using the full covariance matrix. The cell s.u.'s are taken
 into account individually in the estimation of s.u.'s in distances, angles
 and torsion angles; correlations between s.u.'s in cell parameters are only
 used when they are defined by crystal symmetry. An approximate (isotropic)
 treatment of cell s.u.'s is used for estimating s.u.'s involving l.s. planes.
;
loop_
    _geom_bond_atom_site_label_1
    _geom_bond_atom_site_label_2
    _geom_bond_site_symmetry_2
    _geom_bond_distance
    _geom_bond_publ_flag
    O1 C11 . 1.205(4) ?
    O2 C12 . 1.223(3) ?
    O3 C14 . 1.347(3) ?
    O3 C16 . 1.483(4) ?
    C1 C2 . 1.344(4) ?
    C1 C6 . 1.434(4) ?
    C1 C17 . 1.510(4) ?
    C2 C3 . 1.405(4) ?
    C2 H2 . 0.9300 ?
    C3 C4 . 1.360(4) ?
    C3 H3 . 0.9300 ?
    C4 C5 . 1.410(4) ?
    C4 H4 . 0.9300 ?
    C5 C10 . 1.421(4) ?
    C5 C6 . 1.435(4) ?
    C6 C7 . 1.401(4) ?
    C7 C8 . 1.371(4) ?
    C7 H7 . 0.9300 ?
    C8 C9 . 1.386(4) ?
    C8 H8 . 0.9300 ?
    C9 C10 . 1.390(4) ?
    C9 C14 . 1.455(5) ?
    C10 C11 . 1.485(4) ?
    C11 C12 . 1.547(5) ?
    C12 C13 . 1.416(4) ?
    C13 C14 . 1.335(4) ?
    C13 C15 . 1.505(4) ?
    C15 C18 . 1.510(4) ?
    C15 C16 . 1.533(4) ?
    C15 H15 . 0.9800 ?
    C16 H16A . 0.9700 ?
    C16 H16B . 0.9700 ?
    C17 H17A . 0.9600 ?
    C17 H17B . 0.9600 ?
    C17 H17C . 0.9600 ?
    C18 H18A . 0.9600 ?
    C18 H18B . 0.9600 ?
    C18 H18C . 0.9600 ?
loop_
    _geom_angle_atom_site_label_1
    _geom_angle_atom_site_label_2
    _geom_angle_atom_site_label_3
    _geom_angle_site_symmetry_1
    _geom_angle_site_symmetry_3
    _geom_angle
    _geom_angle_publ_flag
    C14 O3 C16 . . 107.0(3) ?
    C2 C1 C6 . . 118.9(4) ?
    C2 C1 C17 . . 121.2(4) ?
    C6 C1 C17 . . 119.8(3) ?
    C1 C2 C3 . . 121.2(4) ?
    C1 C2 H2 . . 119.4 ?
    C3 C2 H2 . . 119.4 ?
    C4 C3 C2 . . 121.7(4) ?
    C4 C3 H3 . . 119.2 ?
    C2 C3 H3 . . 119.2 ?
    C3 C4 C5 . . 120.2(4) ?
    C3 C4 H4 . . 119.9 ?
    C5 C4 H4 . . 119.9 ?
    C4 C5 C10 . . 123.4(4) ?
    C4 C5 C6 . . 117.9(3) ?
    C10 C5 C6 . . 118.8(3) ?
    C7 C6 C1 . . 121.0(4) ?
    C7 C6 C5 . . 118.8(3) ?
    C1 C6 C5 . . 120.2(3) ?
    C8 C7 C6 . . 121.8(4) ?
    C8 C7 H7 . . 119.1 ?
    C6 C7 H7 . . 119.1 ?
    C7 C8 C9 . . 119.6(4) ?
    C7 C8 H8 . . 120.2 ?
    C9 C8 H8 . . 120.2 ?
    C8 C9 C10 . . 121.7(4) ?
    C8 C9 C14 . . 119.7(4) ?
    C10 C9 C14 . . 118.5(4) ?
    C9 C10 C5 . . 119.3(3) ?
    C9 C10 C11 . . 117.9(4) ?
    C5 C10 C11 . . 122.8(3) ?
    O1 C11 C10 . . 124.2(4) ?
    O1 C11 C12 . . 116.1(3) ?
    C10 C11 C12 . . 119.7(3) ?
    O2 C12 C13 . . 124.4(4) ?
    O2 C12 C11 . . 118.4(3) ?
    C13 C12 C11 . . 117.2(4) ?
    C14 C13 C12 . . 118.9(4) ?
    C14 C13 C15 . . 110.7(3) ?
    C12 C13 C15 . . 130.4(4) ?
    C13 C14 O3 . . 114.3(4) ?
    C13 C14 C9 . . 127.4(4) ?
    O3 C14 C9 . . 118.3(4) ?
    C13 C15 C18 . . 113.4(3) ?
    C13 C15 C16 . . 100.7(3) ?
    C18 C15 C16 . . 113.9(3) ?
    C13 C15 H15 . . 109.5 ?
    C18 C15 H15 . . 109.5 ?
    C16 C15 H15 . . 109.5 ?
    O3 C16 C15 . . 107.2(3) ?
    O3 C16 H16A . . 110.3 ?
    C15 C16 H16A . . 110.3 ?
    O3 C16 H16B . . 110.3 ?
    C15 C16 H16B . . 110.3 ?
    H16A C16 H16B . . 108.5 ?
    C1 C17 H17A . . 109.5 ?
    C1 C17 H17B . . 109.5 ?
    H17A C17 H17B . . 109.5 ?
    C1 C17 H17C . . 109.5 ?
    H17A C17 H17C . . 109.5 ?
    H17B C17 H17C . . 109.5 ?
    C15 C18 H18A . . 109.5 ?
    C15 C18 H18B . . 109.5 ?
    H18A C18 H18B . . 109.5 ?
    C15 C18 H18C . . 109.5 ?
    H18A C18 H18C . . 109.5 ?
    H18B C18 H18C . . 109.5 ?
loop_
    _geom_torsion_atom_site_label_1
    _geom_torsion_atom_site_label_2
    _geom_torsion_atom_site_label_3
    _geom_torsion_atom_site_label_4
    _geom_torsion_site_symmetry_1
    _geom_torsion_site_symmetry_2
    _geom_torsion_site_symmetry_3
    _geom_torsion_site_symmetry_4
    _geom_torsion
    _geom_torsion_publ_flag
    C6 C1 C2 C3 . . . . -1.1(6) ?
    C17 C1 C2 C3 . . . . 179.9(3) ?
    C1 C2 C3 C4 . . . . 0.0(6) ?
    C2 C3 C4 C5 . . . . 0.2(6) ?
    C3 C4 C5 C10 . . . . -179.7(3) ?
    C3 C4 C5 C6 . . . . 0.7(5) ?
    C2 C1 C6 C7 . . . . -177.9(4) ?
    C17 C1 C6 C7 . . . . 1.1(5) ?
    C2 C1 C6 C5 . . . . 2.0(5) ?
    C17 C1 C6 C5 . . . . -179.0(3) ?
    C4 C5 C6 C7 . . . . 178.1(3) ?
    C10 C5 C6 C7 . . . . -1.5(4) ?
    C4 C5 C6 C1 . . . . -1.8(5) ?
    C10 C5 C6 C1 . . . . 178.6(3) ?
    C1 C6 C7 C8 . . . . -179.9(3) ?
    C5 C6 C7 C8 . . . . 0.2(5) ?
    C6 C7 C8 C9 . . . . 0.5(6) ?
    C7 C8 C9 C10 . . . . 0.1(5) ?
    C7 C8 C9 C14 . . . . -179.4(3) ?
    C8 C9 C10 C5 . . . . -1.3(5) ?
    C14 C9 C10 C5 . . . . 178.1(3) ?
    C8 C9 C10 C11 . . . . 178.7(3) ?
    C14 C9 C10 C11 . . . . -1.9(5) ?
    C4 C5 C10 C9 . . . . -177.5(3) ?
    C6 C5 C10 C9 . . . . 2.0(4) ?
    C4 C5 C10 C11 . . . . 2.5(5) ?
    C6 C5 C10 C11 . . . . -178.0(3) ?
    C9 C10 C11 O1 . . . . 175.6(4) ?
    C5 C10 C11 O1 . . . . -4.4(6) ?
    C9 C10 C11 C12 . . . . -2.3(5) ?
    C5 C10 C11 C12 . . . . 177.7(3) ?
    O1 C11 C12 O2 . . . . 8.4(5) ?
    C10 C11 C12 O2 . . . . -173.6(3) ?
    O1 C11 C12 C13 . . . . -171.5(4) ?
    C10 C11 C12 C13 . . . . 6.5(5) ?
    O2 C12 C13 C14 . . . . 173.8(4) ?
    C11 C12 C13 C14 . . . . -6.4(5) ?
    O2 C12 C13 C15 . . . . -6.3(6) ?
    C11 C12 C13 C15 . . . . 173.6(3) ?
    C12 C13 C14 O3 . . . . -179.6(3) ?
    C15 C13 C14 O3 . . . . 0.4(4) ?
    C12 C13 C14 C9 . . . . 2.3(6) ?
    C15 C13 C14 C9 . . . . -177.7(3) ?
    C16 O3 C14 C13 . . . . 0.8(4) ?
    C16 O3 C14 C9 . . . . 179.1(3) ?
    C8 C9 C14 C13 . . . . -178.3(4) ?
    C10 C9 C14 C13 . . . . 2.2(6) ?
    C8 C9 C14 O3 . . . . 3.7(5) ?
    C10 C9 C14 O3 . . . . -175.8(3) ?
    C14 C13 C15 C18 . . . . 120.7(3) ?
    C12 C13 C15 C18 . . . . -59.3(5) ?
    C14 C13 C15 C16 . . . . -1.4(4) ?
    C12 C13 C15 C16 . . . . 178.7(4) ?
    C14 O3 C16 C15 . . . . -1.7(4) ?
    C13 C15 C16 O3 . . . . 1.8(4) ?
    C18 C15 C16 O3 . . . . -120.0(3) ?
loop_
    _geom_hbond_atom_site_label_D
    _geom_hbond_atom_site_label_H
    _geom_hbond_atom_site_label_A
    _geom_hbond_site_symmetry_A
    _geom_hbond_distance_DH
    _geom_hbond_distance_HA
    _geom_hbond_distance_DA
    _geom_hbond_angle_DHA
    C18 H18B O1 3_656 0.96 2.53 3.379(4) 147.1
    C16 H16A O2 3_656 0.97 2.48 3.384(5) 154.8
    C17 H17A O2 2_665 0.96 2.56 3.484(4) 162.4
    C17 H17C O2 2_765 0.96 2.66 3.377(4) 131.6
    C7 H7 O3 4_567 0.93 2.67 3.481(4) 146.1
data_global
_journal_date_recd_electronic     2009-08-18
_journal_date_accepted     2009-11-11
_journal_name_full     'Acta Crystallographica, Section E'
_journal_year     2009
_journal_volume     65
_journal_issue     12
_journal_page_first     o3106
_journal_page_last     o3106
_journal_paper_category     QO
_journal_coeditor_code     RK2163
_publ_contact_author_name     'prof. Jing-Cai Yao'
_publ_contact_author_address
;
College of Chemistry and Chemical Engineering
Luoyang Normal University
Luoyang 471022
People's Republic of China
;
_publ_contact_author_email     'yjc@lynu.edu.cn'
_publ_contact_author_fax     '86 37965526007'
_publ_contact_author_phone     '86 37965526007'
_publ_section_title
;
3,9-Dimethyl-2,3-dihydrophenanthro[1,2-<i>b</i>]furan-4,5-dione
;
loop_
    _publ_author_name
    _publ_author_address
    'Jing-Cai Yao'
;
College of Chemistry and Chemical Engineering
Luoyang Normal University
Luoyang 471022
People's Republic of China
;
    'Zhong-Dong Wang'
;
Luoyang Zisheng Science & Technology Co Ltd
Luoyang 471000
People's Republic of China
;
    'Jin-Bo Guo'
;
College of Chemistry and Chemical Engineering
Luoyang Normal University
Luoyang 471022
People's Republic of China
;
    'Li Zhang'
;
College of Chemistry and Chemical Engineering
Luoyang Normal University
Luoyang 471022
People's Republic of China
;
