# Supplementary material for: 3,9-Dimethyl-2,3-dihydro­phenanthro[1,2-b]furan-4,5-dione
Source: Acta Crystallogr Sect E Struct Rep Online. 2009 Nov 18;65(Pt 12):o3106. doi: 10.1107/S1600536809047667 (PMC2971911; doi:10.1107/S1600536809047667)
Supplement: Supplementary file 2 [file e-65-o3106-Isup2.hkl]

# 
# h,k,l, Fc-squared, Fo-squared, sigma(Fo-squared) and status flag 
# 
data_I
_shelx_title ' E in P2(1)2(1)2(1)' 
_shelx_refln_list_code          4 
_shelx_F_calc_maximum      111.33 
_exptl_crystal_F_000       584.00 
_reflns_d_resolution_high  0.8255 
 
loop_ 
 _symmetry_equiv_pos_as_xyz 
 'x, y, z' 
 '-x+1/2, -y, z+1/2' 
 '-x, y+1/2, -z+1/2' 
 'x+1/2, -y+1/2, -z' 
 
_cell_length_a     4.6415 
_cell_length_b    14.6924 
_cell_length_c    19.6334 
_cell_angle_alpha  90.000 
_cell_angle_beta   90.000 
_cell_angle_gamma  90.000 
 
_shelx_F_squared_multiplier     1.000 
 
loop_ 
 _refln_index_h 
 _refln_index_k 
 _refln_index_l 
 _refln_F_squared_calc 
 _refln_F_squared_meas 
 _refln_F_squared_sigma 
 _refln_observed_status 
   2   0   0     3598.90     3447.70     52.56 o 
   4   0   0       49.80       46.51     11.45 o 
   1   1   0       13.17        6.64      2.47 o 
   2   1   0       70.80       75.23      5.83 o 
   3   1   0      562.14      559.89     15.47 o 
   4   1   0       11.84        8.35      7.18 o 
   5   1   0        0.00        1.86     11.17 o 
   0   2   0     8610.49     8396.95    138.17 o 
   1   2   0        0.48       -4.40      3.02 o 
   2   2   0       59.32       66.96      5.47 o 
   3   2   0       76.96       77.87      7.49 o 
   4   2   0        5.16        3.70      7.05 o 
   5   2   0        0.18       10.56     17.31 o 
   1   3   0        3.76       -1.16      3.53 o 
   2   3   0      422.19      426.21     15.99 o 
   3   3   0        0.47        0.48      4.10 o 
   4   3   0        0.95       -5.27      7.26 o 
   5   3   0        0.25       13.04     20.07 o 
   0   4   0       63.17       54.71      6.45 o 
   1   4   0      265.89      270.61     10.74 o 
   2   4   0       75.48       82.38      8.70 o 
   3   4   0        1.19       -4.47      5.98 o 
   4   4   0        0.14       16.65     10.83 o 
   5   4   0        0.08        3.36     10.85 o 
   1   5   0      193.50      208.91     16.89 o 
   2   5   0        9.69        9.94      5.79 o 
   3   5   0       16.59       25.89      8.54 o 
   4   5   0       12.54       18.02      8.42 o 
   5   5   0        0.01        8.20     11.93 o 
   0   6   0     1242.59     1307.06     49.59 o 
   1   6   0      303.12      306.17     12.88 o 
   2   6   0       19.14       11.27      5.94 o 
   3   6   0       75.18       79.80     10.87 o 
   4   6   0        4.41        7.26      8.24 o 
   5   6   0        0.12       -4.75     15.70 o 
   1   7   0       73.21       81.47      8.97 o 
   2   7   0      101.13      100.90     11.07 o 
   3   7   0       51.50       72.54     11.10 o 
   4   7   0        4.79        8.52      9.50 o 
   5   7   0        4.84       -6.58     12.97 o 
   0   8   0     4530.52     4751.15     72.29 o 
   1   8   0      373.09      363.53     14.86 o 
   2   8   0       21.52       20.09      7.22 o 
   3   8   0      621.33      685.50     32.41 o 
   4   8   0        1.65        5.44      9.43 o 
   5   8   0        0.00      -12.76     16.07 o 
   1   9   0      189.74      215.15     21.66 o 
   2   9   0       88.36       95.97     14.30 o 
   3   9   0      520.68      522.04     24.89 o 
   4   9   0       12.50       -0.48      9.87 o 
   0  10   0      199.27      235.07     26.82 o 
   1  10   0       10.01       -0.89     10.89 o 
   2  10   0       51.95       39.97     10.11 o 
   3  10   0       55.32       59.90     12.20 o 
   4  10   0        8.56       -5.44     12.67 o 
   1  11   0       47.66       53.97     16.75 o 
   2  11   0      122.57      121.09     14.58 o 
   3  11   0        1.36       15.74     10.07 o 
   4  11   0        0.12       -1.57     13.24 o 
   0  12   0       36.71       35.62     10.96 o 
   1  12   0        1.83        4.15      8.85 o 
   2  12   0        0.00       -1.66      8.15 o 
   3  12   0       30.68       13.96     11.28 o 
   4  12   0        3.80        1.77     16.01 o 
   1  13   0       27.16       15.13     10.33 o 
   2  13   0        5.81        0.30     16.32 o 
   3  13   0       17.02       30.49     14.22 o 
   0  14   0      208.30      210.14     34.38 o 
   1  14   0       16.46        6.62     12.47 o 
   2  14   0        1.82       -2.47     13.31 o 
   3  14   0        1.31       -7.37     18.42 o 
   1  15   0        1.94        3.90     10.95 o 
   2  15   0        7.73       33.98     12.51 o 
   3  15   0        6.99       -0.03     16.55 o 
   0  16   0       93.26       53.94     26.67 o 
   1  16   0       20.37       36.77     17.65 o 
   2  16   0       20.99       35.40     14.14 o 
   1  17   0        6.64       13.48     16.63 o 
   1   0   1     2883.63     2890.11     27.89 o 
   2   0   1        3.05        0.81      3.25 o 
   3   0   1       38.52       42.67     12.26 o 
   4   0   1       38.75       42.91      7.52 o 
   5   0   1        1.90       -6.40     12.34 o 
  -5   1   1        4.81       -8.17     12.68 o 
  -4   1   1       59.89       41.17     11.78 o 
  -3   1   1      384.61      396.29     13.21 o 
  -2   1   1       80.59       76.15      6.09 o 
  -1   1   1       30.03       20.95      3.30 o 
   1   1   1       30.11       24.29      2.93 o 
   2   1   1       80.73       72.42      6.68 o 
   3   1   1      384.48      381.59     13.10 o 
   4   1   1       59.92       68.95     11.94 o 
   5   1   1        4.81        5.93     12.60 o 
  -5   2   1        2.60        9.99     13.90 o 
  -4   2   1       51.72       53.29     10.21 o 
  -3   2   1      113.59      127.49      9.21 o 
  -2   2   1       48.40       54.09      4.59 o 
  -1   2   1     3883.50     3836.91     33.26 o 
   0   2   1     1073.06     1013.36     27.14 o 
   1   2   1     3883.21     3864.07     52.13 o 
   2   2   1       48.62       53.65      5.79 o 
   3   2   1      113.47      127.39     10.02 o 
   4   2   1       51.67       46.34     10.13 o 
   5   2   1        2.58        1.87     15.99 o 
  -5   3   1        9.79       25.58     26.99 o 
  -4   3   1        8.92        9.68      6.56 o 
  -3   3   1       23.54       22.90      5.53 o 
  -2   3   1      186.26      184.49      6.61 o 
  -1   3   1      354.63      350.60      9.19 o 
   0   3   1      258.81      268.55      6.71 o 
   1   3   1      354.08      340.55     13.66 o 
   2   3   1      186.48      194.54      9.62 o 
   3   3   1       23.71       23.85      8.78 o 
   4   3   1        8.92        6.88      8.62 o 
   5   3   1        9.77      -16.42     10.98 o 
  -5   4   1       11.47       -1.23     11.07 o 
  -4   4   1       12.51        2.65      7.83 o 
  -3   4   1        7.11       14.53      6.02 o 
  -2   4   1       69.77       69.74      6.95 o 
  -1   4   1      622.47      608.08     15.14 o 
   0   4   1     4533.20     4457.52     41.45 o 
   1   4   1      623.16      617.97     15.14 o 
   2   4   1       69.98       77.55     12.84 o 
   3   4   1        7.13        7.64      7.86 o 
   4   4   1       12.52        8.54      7.68 o 
   5   4   1       11.47       18.42     40.60 o 
  -5   5   1       14.47        2.36      9.71 o 
  -4   5   1       59.61       61.41     21.36 o 
  -3   5   1       53.03       44.06      7.72 o 
  -2   5   1      122.55      133.88     18.68 o 
  -1   5   1      174.72      174.42     12.63 o 
   0   5   1      237.84      248.87      8.28 o 
   1   5   1      174.28      181.90      9.87 o 
   2   5   1      122.59      121.67     13.18 o 
   3   5   1       53.11       75.11     23.23 o 
   4   5   1       59.73       62.89     20.98 o 
   5   5   1       14.47       -4.31     13.72 o 
  -5   6   1        0.40       -6.07     10.44 o 
  -4   6   1      110.20      134.98     20.44 o 
  -3   6   1      297.18      312.72     19.64 o 
  -2   6   1       71.85       78.76      9.13 o 
  -1   6   1       35.17       29.43      6.49 o 
   0   6   1       95.48      100.42      9.05 o 
   1   6   1       35.31       25.87      4.46 o 
   2   6   1       71.85       67.87     11.35 o 
   3   6   1      296.91      315.82     23.21 o 
   4   6   1      110.38      112.59     14.97 o 
   5   6   1        0.40       11.79     11.98 o 
  -5   7   1        0.23      -13.26     10.58 o 
  -4   7   1      163.06      164.31     17.23 o 
  -3   7   1       22.03       29.62      9.59 o 
  -2   7   1        3.89       -1.89      4.75 o 
  -1   7   1      106.40       94.33     13.95 o 
   0   7   1      506.28      521.80     13.38 o 
   1   7   1      106.64      115.94      8.02 o 
   2   7   1        3.93       21.64     18.22 o 
   3   7   1       22.07       13.87     18.74 o 
   4   7   1      162.98      152.90     17.15 o 
   5   7   1        0.23      -12.61     15.78 o 
  -5   8   1        1.28        1.91     15.22 o 
  -4   8   1       18.67       34.22     22.80 o 
  -3   8   1      208.28      203.48     19.95 o 
  -2   8   1       84.92       78.47      9.15 o 
  -1   8   1       26.57       30.93      6.31 o 
   0   8   1      359.45      376.00     14.96 o 
   1   8   1       26.61       25.33      4.34 o 
   2   8   1       84.85       65.21     13.43 o 
   3   8   1      208.27      239.35     25.75 o 
   4   8   1       18.69       17.25     10.60 o 
   5   8   1        1.27       -3.34     13.24 o 
  -4   9   1       18.50       19.18     10.59 o 
  -3   9   1       10.03       10.99      7.59 o 
  -2   9   1       61.96       51.22      8.65 o 
  -1   9   1        7.38       -1.95      6.42 o 
   0   9   1        3.03       10.55      7.59 o 
   1   9   1        7.41        6.00      6.36 o 
   2   9   1       61.92       58.90     13.58 o 
   3   9   1       10.03       16.27     17.71 o 
   4   9   1       18.51       11.86     10.60 o 
  -4  10   1       20.68       19.11     10.21 o 
  -3  10   1       39.50       47.35     11.62 o 
  -2  10   1        6.75        8.85      6.15 o 
  -1  10   1       58.29       70.20      8.92 o 
   0  10   1      118.05      105.92      9.17 o 
   1  10   1       58.45       63.39     16.45 o 
   2  10   1        6.75       16.85     12.91 o 
   3  10   1       39.54       17.39     10.27 o 
   4  10   1       20.66       25.02     14.21 o 
  -4  11   1        6.13        9.35     13.33 o 
  -3  11   1        2.77       10.93     10.09 o 
  -2  11   1       76.70       54.90      9.71 o 
  -1  11   1       73.46       58.42      9.14 o 
   0  11   1        6.64        3.57      6.11 o 
   1  11   1       73.25       61.69     24.92 o 
   2  11   1       76.69       94.20     17.49 o 
   3  11   1        2.78        2.92      9.44 o 
   4  11   1        6.11        6.62     11.37 o 
  -4  12   1        1.05      -13.59     40.31 o 
  -3  12   1       55.27       66.21     15.32 o 
  -2  12   1       20.86       12.17      7.44 o 
  -1  12   1       34.48       40.91     11.73 o 
   0  12   1       22.86       23.43      7.25 o 
   1  12   1       34.40       20.46     14.80 o 
   2  12   1       21.01       -5.90     19.71 o 
   3  12   1       55.38       45.86     17.01 o 
   4  12   1        1.05        2.36     12.62 o 
  -3  13   1       30.47       35.66     12.72 o 
  -2  13   1       69.29       63.34     13.05 o 
  -1  13   1       21.79       14.37      7.46 o 
   0  13   1       18.92       24.88     15.65 o 
   1  13   1       21.73       26.47     14.79 o 
   2  13   1       69.20       89.50     14.65 o 
   3  13   1       30.42       43.53     16.20 o 
  -3  14   1       91.27      110.48     22.40 o 
  -2  14   1        6.63       14.22     11.35 o 
  -1  14   1        0.04        1.95     10.28 o 
   0  14   1       49.65       45.80     17.24 o 
   1  14   1        0.04       10.47      9.48 o 
   2  14   1        6.65        2.92     10.78 o 
   3  14   1       91.25       89.88     17.29 o 
  -3  15   1       84.75      104.14     23.46 o 
  -2  15   1        9.83        4.16     10.87 o 
  -1  15   1       48.00       37.71     15.50 o 
   0  15   1      137.82      116.41     21.92 o 
   1  15   1       47.99       48.41     13.37 o 
   2  15   1        9.82       17.98     11.48 o 
   3  15   1       84.86      106.29     19.23 o 
  -2  16   1        0.82       17.46     16.26 o 
  -1  16   1        0.36       -0.78     15.00 o 
   0  16   1       21.98        5.92     15.45 o 
   1  16   1        0.37        6.90     14.88 o 
   2  16   1        0.82       18.52     13.73 o 
  -1  17   1        4.43       -0.17     16.17 o 
   0  17   1       17.29       25.91     35.34 o 
   1  17   1        4.43       22.99     16.52 o 
   1   0   2     1614.92     1605.25     24.92 o 
   2   0   2      311.80      307.22      9.70 o 
   3   0   2      752.44      739.56     17.95 o 
   4   0   2       30.25       36.48     13.50 o 
   5   0   2        0.00       11.43     14.05 o 
  -5   1   2        2.60       -2.74     11.02 o 
  -4   1   2       75.66       83.10     11.89 o 
  -3   1   2       64.68       65.09      7.53 o 
  -2   1   2      241.43      231.87     12.64 o 
  -1   1   2     4976.63     4928.74     39.55 o 
   1   1   2     4972.55     4923.03     48.87 o 
   2   1   2      241.58      237.32      8.55 o 
   3   1   2       64.58       61.80     10.13 o 
   4   1   2       75.69      101.19     12.46 o 
   5   1   2        2.60      -16.08     16.20 o 
  -5   2   2        1.71        2.48     14.30 o 
  -4   2   2       10.93       10.08      7.32 o 
  -3   2   2       10.33        4.05      3.90 o 
  -2   2   2      557.05      556.41     12.32 o 
  -1   2   2    10399.86    10206.73     75.29 o 
   0   2   2     1515.18     1425.41     18.02 o 
   1   2   2    10402.34    10225.02     95.06 o 
   2   2   2      557.14      573.10     20.06 o 
   3   2   2       10.27        6.77      8.04 o 
   4   2   2       10.91       15.76      9.94 o 
   5   2   2        1.70       -2.69     17.07 o 
  -5   3   2        4.89       14.72     23.45 o 
  -4   3   2       17.59       17.91     10.79 o 
  -3   3   2       27.90       33.50      6.22 o 
  -2   3   2      415.59      422.31     11.20 o 
  -1   3   2     1663.81     1674.85     21.41 o 
   0   3   2     1391.66     1357.31     16.50 o 
   1   3   2     1664.27     1609.28     31.71 o 
   2   3   2      415.23      419.45     10.51 o 
   3   3   2       27.90       21.09      7.60 o 
   4   3   2       17.61       13.01      9.43 o 
   5   3   2        4.90       15.58     12.03 o 
  -5   4   2       30.54       39.04     18.86 o 
  -4   4   2        6.48        0.07      7.25 o 
  -3   4   2       14.43        4.74      5.51 o 
  -2   4   2      326.66      336.55     11.59 o 
  -1   4   2      255.74      249.79      8.70 o 
   0   4   2     1844.31     1814.21     21.84 o 
   1   4   2      255.81      262.09      8.94 o 
   2   4   2      326.76      328.72     17.84 o 
   3   4   2       14.47        5.45      7.92 o 
   4   4   2        6.52       -4.24     10.19 o 
   5   4   2       30.52       41.54     17.75 o 
  -5   5   2        2.46       -1.82     11.01 o 
  -4   5   2       20.26       19.21      8.27 o 
  -3   5   2       16.39       17.85      6.25 o 
  -2   5   2       14.38       14.45      6.23 o 
  -1   5   2      353.48      346.77     14.01 o 
   0   5   2      560.21      532.73     14.16 o 
   1   5   2      353.14      347.59     10.60 o 
   2   5   2       14.39       21.82      5.51 o 
   3   5   2       16.43       24.82     10.96 o 
   4   5   2       20.25       23.10      9.06 o 
   5   5   2        2.46       19.86     13.50 o 
  -5   6   2        2.29        8.03     11.35 o 
  -4   6   2       46.55       38.41     10.65 o 
  -3   6   2       44.83       51.43     10.31 o 
  -2   6   2       36.19       40.20      6.55 o 
  -1   6   2     1181.11     1149.68     20.60 o 
   0   6   2       39.75       39.06      5.06 o 
   1   6   2     1180.56     1189.44     22.90 o 
   2   6   2       36.19       21.65      9.51 o 
   3   6   2       44.68       57.67     13.42 o 
   4   6   2       46.50       77.99     13.34 o 
   5   6   2        2.28        9.72     12.78 o 
  -5   7   2        0.59       -7.63     14.12 o 
  -4   7   2       51.11       23.19     18.33 o 
  -3   7   2      197.95      198.80     13.42 o 
  -2   7   2       49.92       45.11      7.27 o 
  -1   7   2      528.92      523.06     25.85 o 
   0   7   2      227.45      245.57     13.29 o 
   1   7   2      529.32      535.67     10.98 o 
   2   7   2       49.96       63.43     12.74 o 
   3   7   2      197.96      192.25     20.34 o 
   4   7   2       51.12       42.85     12.01 o 
   5   7   2        0.58       10.28     13.29 o 
  -5   8   2        1.39       -9.91     12.61 o 
  -4   8   2      104.50       99.49     14.47 o 
  -3   8   2      124.02      126.54     11.83 o 
  -2   8   2       27.70       20.82      6.59 o 
  -1   8   2      160.56      178.40     10.49 o 
   0   8   2      187.74      212.81     10.03 o 
   1   8   2      160.48      158.76     12.62 o 
   2   8   2       27.62       15.29     10.76 o 
   3   8   2      123.88      123.50     18.09 o 
   4   8   2      104.54       83.96     15.12 o 
   5   8   2        1.39       12.81     18.23 o 
  -4   9   2        2.48       -2.76      8.94 o 
  -3   9   2      210.08      196.05     14.83 o 
  -2   9   2       77.04       82.89     10.05 o 
  -1   9   2      419.71      443.89     19.80 o 
   0   9   2      617.86      614.73     18.61 o 
   1   9   2      419.68      429.24     16.33 o 
   2   9   2       77.18       56.54     14.51 o 
   3   9   2      209.89      208.87     22.75 o 
   4   9   2        2.49        2.83      9.70 o 
  -4  10   2        5.40        5.69     11.46 o 
  -3  10   2       45.33       35.93      8.51 o 
  -2  10   2      226.16      242.27     15.99 o 
  -1  10   2       30.62       45.02      8.09 o 
   0  10   2        4.01        4.30      7.06 o 
   1  10   2       30.52       32.54     22.12 o 
   2  10   2      226.52      198.59     21.53 o 
   3  10   2       45.23       35.57     29.01 o 
   4  10   2        5.40        5.32     14.88 o 
  -4  11   2        6.58       -0.91     13.40 o 
  -3  11   2        0.96        2.03      7.53 o 
  -2  11   2       98.42       98.83     11.70 o 
  -1  11   2       47.46       42.26      8.93 o 
   0  11   2       99.01      107.44     13.93 o 
   1  11   2       47.50       51.63     31.87 o 
   2  11   2       98.29       80.56     16.74 o 
   3  11   2        0.96        8.30     12.99 o 
   4  11   2        6.58       -4.89     14.51 o 
  -4  12   2        5.88       16.36     16.49 o 
  -3  12   2       10.82       11.55     20.83 o 
  -2  12   2       48.60       51.45      9.99 o 
  -1  12   2       85.66       66.79     10.06 o 
   0  12   2        2.83        6.54      6.15 o 
   1  12   2       85.71       77.75     17.54 o 
   2  12   2       48.55       36.26     15.58 o 
   3  12   2       10.81        7.29      9.88 o 
   4  12   2        5.89       -1.85     11.69 o 
  -3  13   2        6.95      -14.91     20.41 o 
  -2  13   2       81.23       60.44     17.90 o 
  -1  13   2       24.67       32.47      8.55 o 
   0  13   2       10.10       22.21     14.76 o 
   1  13   2       24.67       25.37     15.01 o 
   2  13   2       81.16       61.04     16.92 o 
   3  13   2        6.94        3.76     10.92 o 
  -3  14   2        9.46        1.04     15.24 o 
  -2  14   2       22.03       30.12     12.15 o 
  -1  14   2       21.77        7.34      7.14 o 
   0  14   2       52.19       32.86     16.22 o 
   1  14   2       21.76      -18.68     12.75 o 
   2  14   2       21.94       41.20     15.52 o 
   3  14   2        9.46        9.91     12.65 o 
  -2  15   2        4.74        7.31     13.94 o 
  -1  15   2       14.90       13.83     10.97 o 
   0  15   2       17.23       25.52     15.67 o 
   1  15   2       14.93       19.12     15.23 o 
   2  15   2        4.73        0.61     20.50 o 
  -2  16   2        5.15        0.81     22.09 o 
  -1  16   2       16.60       37.51     16.96 o 
   0  16   2        9.97       30.25     16.97 o 
   1  16   2       16.64       20.40     16.73 o 
   2  16   2        5.11       16.04     18.92 o 
  -1  17   2       14.72       29.28     28.70 o 
   0  17   2        0.09       15.91     17.66 o 
   1  17   2       14.69       32.15     23.50 o 
   1   0   3    12394.06    12078.96     95.85 o 
   2   0   3       33.62       44.20      7.09 o 
   3   0   3       15.65       22.53      5.62 o 
   4   0   3      119.87      120.91     11.14 o 
   5   0   3        0.89       -1.49     11.51 o 
  -5   1   3        1.52        5.51     30.70 o 
  -4   1   3       32.73       33.81      8.95 o 
  -3   1   3      193.76      182.14     18.63 o 
  -2   1   3      151.32      156.82      7.93 o 
  -1   1   3     4161.26     4047.33     34.02 o 
   0   1   3     1638.53     1544.79     19.04 o 
   1   1   3     4163.49     4055.36     50.63 o 
   2   1   3      151.10      155.13     14.53 o 
   3   1   3      193.58      196.08     10.38 o 
   4   1   3       32.73       36.94      9.73 o 
   5   1   3        1.52       13.34     19.89 o 
  -5   2   3        0.96       14.69     42.29 o 
  -4   2   3       11.33       -1.88      6.76 o 
  -3   2   3       64.72       83.58      8.89 o 
  -2   2   3      582.93      571.87     13.63 o 
  -1   2   3     6329.81     6251.56     57.07 o 
   0   2   3        4.88        0.65      2.89 o 
   1   2   3     6327.56     6228.93     53.45 o 
   2   2   3      582.91      555.22     15.75 o 
   3   2   3       64.59       77.27     13.14 o 
   4   2   3       11.35       13.87     12.96 o 
   5   2   3        0.96       -8.24     16.29 o 
  -5   3   3       11.43        1.13      8.59 o 
  -4   3   3       44.20       48.15      8.94 o 
  -3   3   3       63.33       55.11      7.21 o 
  -2   3   3      118.11      124.06      7.19 o 
  -1   3   3      721.26      741.90     13.36 o 
   0   3   3      573.23      577.17     10.33 o 
   1   3   3      721.68      727.69     11.52 o 
   2   3   3      118.40      128.55      6.90 o 
   3   3   3       63.26       62.41      9.56 o 
   4   3   3       44.23       44.76     17.16 o 
   5   3   3       11.42       -7.81     17.76 o 
  -5   4   3        6.25       11.15     11.44 o 
  -4   4   3       17.34        5.78     10.30 o 
  -3   4   3        3.63       -4.95      4.42 o 
  -2   4   3       42.26       37.97      6.62 o 
  -1   4   3     1352.06     1361.80     20.07 o 
   0   4   3      564.54      559.56     11.29 o 
   1   4   3     1351.82     1358.48     18.63 o 
   2   4   3       42.50       50.93      4.49 o 
   3   4   3        3.62       17.57     10.35 o 
   4   4   3       17.31       57.83     17.24 o 
   5   4   3        6.23       15.61     23.58 o 
  -5   5   3        8.13       26.29     16.88 o 
  -4   5   3       15.55       25.12      7.40 o 
  -3   5   3        8.56       10.59      5.68 o 
  -2   5   3      481.63      480.73     14.18 o 
  -1   5   3      287.84      299.83     11.93 o 
   0   5   3      392.77      397.22     10.42 o 
   1   5   3      288.52      301.48      9.33 o 
   2   5   3      481.87      487.94     14.14 o 
   3   5   3        8.53        7.01      9.90 o 
   4   5   3       15.57       34.38     42.73 o 
   5   5   3        8.11       26.90     42.22 o 
  -5   6   3       25.33        3.81     25.27 o 
  -4   6   3       62.80       38.27      9.81 o 
  -3   6   3        6.31        6.26      5.19 o 
  -2   6   3      286.85      289.43     12.56 o 
  -1   6   3      944.50      953.28     18.69 o 
   0   6   3        1.72       -0.48      3.41 o 
   1   6   3      945.82      966.83     14.85 o 
   2   6   3      286.28      285.16     19.19 o 
   3   6   3        6.37       12.97     10.14 o 
   4   6   3       62.76       84.56     20.28 o 
   5   6   3       25.33       24.03     16.20 o 
  -5   7   3        5.01        5.78     15.81 o 
  -4   7   3       61.18       57.28     10.35 o 
  -3   7   3       25.53       16.25      7.18 o 
  -2   7   3       88.91       93.03     12.78 o 
  -1   7   3       74.25       77.16      7.47 o 
   0   7   3       18.07       14.30      5.79 o 
   1   7   3       74.01       88.26      6.33 o 
   2   7   3       88.92      103.22     14.78 o 
   3   7   3       25.61       29.70     11.95 o 
   4   7   3       61.14       63.74     17.80 o 
   5   7   3        5.02        7.86     12.45 o 
  -4   8   3       41.47       20.84     17.35 o 
  -3   8   3      197.82      199.12     13.88 o 
  -2   8   3       24.71       11.37     10.03 o 
  -1   8   3      211.11      216.29     11.25 o 
   0   8   3      171.31      192.91      9.61 o 
   1   8   3      210.98      226.82     12.04 o 
   2   8   3       24.66        3.11     10.96 o 
   3   8   3      197.85      182.06     21.03 o 
   4   8   3       41.48       43.86     15.04 o 
  -4   9   3       12.94        6.60      9.84 o 
  -3   9   3        4.52        7.39      6.49 o 
  -2   9   3      180.35      180.47     12.65 o 
  -1   9   3       91.28       86.17      9.06 o 
   0   9   3      354.10      336.39     16.98 o 
   1   9   3       91.28      102.73     11.11 o 
   2   9   3      180.02      187.11     19.40 o 
   3   9   3        4.52       -4.55      9.27 o 
   4   9   3       12.97       13.72     14.04 o 
  -4  10   3        7.45      -12.11     10.78 o 
  -3  10   3        2.26        4.53      6.83 o 
  -2  10   3      173.34      164.88     12.92 o 
  -1  10   3       71.90       84.50      9.92 o 
   0  10   3      204.58      203.20     12.46 o 
   1  10   3       71.96      100.72     17.60 o 
   2  10   3      173.34      169.26     19.61 o 
   3  10   3        2.27       -8.32      9.48 o 
   4  10   3        7.47       12.02     10.98 o 
  -4  11   3        4.00      -14.65     12.44 o 
  -3  11   3       17.17       24.18     10.60 o 
  -2  11   3      164.84      159.17     13.44 o 
  -1  11   3       32.43       33.93      8.07 o 
   0  11   3       58.15       83.36     15.90 o 
   1  11   3       32.45       24.94     13.67 o 
   2  11   3      164.92      170.86     21.73 o 
   3  11   3       17.14       20.05     14.17 o 
   4  11   3        4.01        1.40     11.16 o 
  -4  12   3        2.98      -13.30     35.30 o 
  -3  12   3       16.02        4.88     15.04 o 
  -2  12   3        2.69        2.60      7.37 o 
  -1  12   3        2.62        4.51      7.21 o 
   0  12   3       17.18       12.91      9.25 o 
   1  12   3        2.60      -17.47     12.22 o 
   2  12   3        2.68       14.98     11.58 o 
   3  12   3       16.11        2.86     14.03 o 
   4  12   3        2.99       -8.49     10.08 o 
  -3  13   3        8.78       23.37     10.71 o 
  -2  13   3       74.41       72.36     12.97 o 
  -1  13   3       49.11       38.79      9.25 o 
   0  13   3        9.80       31.22     16.20 o 
   1  13   3       49.07       71.01     18.57 o 
   2  13   3       74.42       60.41     27.32 o 
   3  13   3        8.78        0.96     13.55 o 
  -3  14   3        3.22        7.19     19.42 o 
  -2  14   3      125.01      136.95     25.36 o 
  -1  14   3       84.37       72.86     11.16 o 
   0  14   3       29.77        4.05     18.72 o 
   1  14   3       84.35       55.82     18.10 o 
   2  14   3      124.85      166.55     68.52 o 
   3  14   3        3.25        1.71     12.30 o 
  -2  15   3       21.57       12.08     10.06 o 
  -1  15   3        7.31       30.44     21.61 o 
   0  15   3       20.51       19.08     15.36 o 
   1  15   3        7.31       -2.38     13.74 o 
   2  15   3       21.58       23.85     16.99 o 
  -2  16   3        0.82        5.73     14.31 o 
  -1  16   3       22.02      -15.74     23.11 o 
   0  16   3       11.67       24.29     15.85 o 
   1  16   3       22.02        1.71     14.32 o 
   2  16   3        0.82       12.18     12.33 o 
  -1  17   3        5.40       14.29     26.94 o 
   0  17   3        0.00       33.58     22.98 o 
   1  17   3        5.41       23.97     16.66 o 
   0   0   4     1640.91     1579.24     25.72 o 
   1   0   4     1430.08     1431.45     18.29 o 
   2   0   4      214.27      215.78      9.07 o 
   3   0   4       10.01        3.13      4.93 o 
   4   0   4       10.62        6.37      7.53 o 
   5   0   4        0.01       -7.27     37.50 o 
  -5   1   4        1.31        7.46     13.31 o 
  -4   1   4        9.42        4.00      6.10 o 
  -3   1   4       39.53       42.53      6.31 o 
  -2   1   4      423.25      446.75     12.53 o 
  -1   1   4     3739.04     3738.93     32.33 o 
   0   1   4      817.31      824.20     13.74 o 
   1   1   4     3740.69     3714.94     41.36 o 
   2   1   4      423.62      455.84     13.59 o 
   3   1   4       39.51       48.27      7.78 o 
   4   1   4        9.39       -7.57     14.64 o 
   5   1   4        1.31       -4.49     16.70 o 
  -5   2   4       27.11       24.14     42.83 o 
  -4   2   4       15.71       26.64      6.96 o 
  -3   2   4       24.33       26.76      5.62 o 
  -2   2   4     1447.67     1473.11     21.54 o 
  -1   2   4     3408.33     3323.91     30.33 o 
   0   2   4      619.89      607.40     12.46 o 
   1   2   4     3407.48     3358.26     33.82 o 
   2   2   4     1445.55     1470.26     24.24 o 
   3   2   4       24.30       20.82      6.18 o 
   4   2   4       15.70        5.74     13.36 o 
   5   2   4       27.11       34.94     22.24 o 
  -5   3   4       52.77       47.34     12.88 o 
  -4   3   4       11.23        0.61      6.90 o 
  -3   3   4       60.29       61.35      7.10 o 
  -2   3   4      433.96      429.69     11.46 o 
  -1   3   4      624.32      610.88     10.96 o 
   0   3   4      954.65      915.57     13.75 o 
   1   3   4      624.48      632.04     12.89 o 
   2   3   4      433.44      467.40     11.53 o 
   3   3   4       60.26       71.90     10.39 o 
   4   3   4       11.21        5.05     14.56 o 
   5   3   4       52.76       32.29     19.98 o 
  -5   4   4       58.71       84.10     39.47 o 
  -4   4   4        0.88       -0.49      5.37 o 
  -3   4   4       30.05       21.36      5.78 o 
  -2   4   4     1457.02     1544.88     22.78 o 
  -1   4   4      207.91      210.22      8.39 o 
   0   4   4      668.33      635.08     12.36 o 
   1   4   4      207.92      196.09      7.53 o 
   2   4   4     1456.71     1502.77     23.08 o 
   3   4   4       30.10       37.61     11.67 o 
   4   4   4        0.89        4.85     11.68 o 
   5   4   4       58.76       63.76     17.04 o 
  -5   5   4       57.33       79.39     18.41 o 
  -4   5   4       17.27       20.32      7.17 o 
  -3   5   4        6.62        6.60      5.44 o 
  -2   5   4      753.53      784.97     20.08 o 
  -1   5   4      153.97      177.29      8.33 o 
   0   5   4     1065.83     1021.27     16.99 o 
   1   5   4      154.07      165.93      9.00 o 
   2   5   4      752.93      763.93     18.90 o 
   3   5   4        6.64      -12.05      8.03 o 
   4   5   4       17.23       33.51     21.48 o 
   5   5   4       57.34       74.31     61.18 o 
  -5   6   4       26.32       22.98     15.52 o 
  -4   6   4        3.85        9.71      6.92 o 
  -3   6   4       29.15       19.48      6.63 o 
  -2   6   4       87.88      102.32      8.49 o 
  -1   6   4      194.20      180.60      9.05 o 
   0   6   4      718.13      734.88     15.17 o 
   1   6   4      193.54      198.34      7.59 o 
   2   6   4       87.85       91.02     14.15 o 
   3   6   4       29.11       40.13     12.98 o 
   4   6   4        3.86        1.22     17.92 o 
   5   6   4       26.32       51.96     42.36 o 
  -5   7   4        6.16        1.91     13.98 o 
  -4   7   4       50.91       56.81     11.57 o 
  -3   7   4       22.98       21.24      6.92 o 
  -2   7   4       11.36       15.11      6.46 o 
  -1   7   4      357.87      376.71     12.73 o 
   0   7   4        9.07        6.13      4.26 o 
   1   7   4      357.47      391.18     10.37 o 
   2   7   4       11.40       19.59     10.21 o 
   3   7   4       23.01       31.61     12.90 o 
   4   7   4       50.91       47.36     16.28 o 
   5   7   4        6.18       24.88     15.62 o 
  -4   8   4        9.74       -6.66      8.62 o 
  -3   8   4        6.87       -5.66      7.14 o 
  -2   8   4       40.14       24.23      8.30 o 
  -1   8   4      174.90      209.02     11.11 o 
   0   8   4       40.36       45.57      6.86 o 
   1   8   4      175.03      180.57     18.02 o 
   2   8   4       40.16       44.84     12.87 o 
   3   8   4        6.91       -0.15     10.53 o 
   4   8   4        9.73        1.10     13.63 o 
  -4   9   4        8.69       -7.03     10.50 o 
  -3   9   4        3.38        9.49      8.49 o 
  -2   9   4      213.47      201.07     12.86 o 
  -1   9   4      145.08      137.11     10.39 o 
   0   9   4      199.50      219.14     11.08 o 
   1   9   4      145.01      149.17     11.65 o 
   2   9   4      213.57      215.37     20.95 o 
   3   9   4        3.35       13.91     11.87 o 
   4   9   4        8.67       36.21     24.94 o 
  -4  10   4       10.65       -7.98      8.69 o 
  -3  10   4       27.43       10.68     12.03 o 
  -2  10   4      329.59      315.62     16.09 o 
  -1  10   4      453.26      457.99     16.50 o 
   0  10   4       28.59       27.19      6.92 o 
   1  10   4      453.50      499.75     28.40 o 
   2  10   4      329.54      340.76     28.82 o 
   3  10   4       27.33       38.34     14.31 o 
   4  10   4       10.66       -0.56     14.71 o 
  -4  11   4        0.70        3.30     10.60 o 
  -3  11   4        2.27       -2.29      8.24 o 
  -2  11   4       63.36       51.17     10.92 o 
  -1  11   4        4.00       14.24      6.75 o 
   0  11   4       20.37       20.87      7.11 o 
   1  11   4        4.06       -6.82     11.69 o 
   2  11   4       63.40       80.63     17.82 o 
   3  11   4        2.27       -6.38     16.32 o 
   4  11   4        0.70      -18.10     14.47 o 
  -4  12   4        9.54       27.80     17.36 o 
  -3  12   4        5.35        3.04     10.23 o 
  -2  12   4      126.46      146.41     18.40 o 
  -1  12   4      205.16      175.67     13.20 o 
   0  12   4       22.77        4.44      9.21 o 
   1  12   4      205.10      175.00     24.70 o 
   2  12   4      126.40      109.40     18.49 o 
   3  12   4        5.34       13.87     13.66 o 
   4  12   4        9.53       23.16     22.01 o 
  -3  13   4        2.10        5.85     11.55 o 
  -2  13   4      173.38      170.23     25.20 o 
  -1  13   4       53.82       48.60      9.74 o 
   0  13   4       42.18       17.12     16.56 o 
   1  13   4       53.81       32.78     17.69 o 
   2  13   4      173.40      137.70     21.87 o 
   3  13   4        2.11       -7.34     23.86 o 
  -3  14   4        9.29       13.56     11.14 o 
  -2  14   4       40.29       33.46     12.00 o 
  -1  14   4       15.53       18.99     10.60 o 
   0  14   4       81.15       26.71     19.34 o 
   1  14   4       15.60       -4.07     14.08 o 
   2  14   4       40.37       16.18     15.21 o 
   3  14   4        9.28        6.34     16.94 o 
  -2  15   4       20.99       25.65     11.73 o 
  -1  15   4       21.65       11.03     36.28 o 
   0  15   4       28.34       24.25     16.23 o 
   1  15   4       21.70       -1.82     18.02 o 
   2  15   4       20.95       39.48     17.13 o 
  -2  16   4        6.34        5.48     11.29 o 
  -1  16   4        0.34       10.93     24.03 o 
   0  16   4        4.12      -12.00     20.99 o 
   1  16   4        0.34       -2.96     14.59 o 
   2  16   4        6.37        7.45     16.01 o 
  -1  17   4        4.12       -9.28     25.06 o 
   0  17   4        4.14       37.61     27.07 o 
   1  17   4        4.14       31.33     18.00 o 
   1   0   5      143.54      149.68      6.63 o 
   2   0   5       25.29       25.48      4.78 o 
   3   0   5        9.08       12.19      7.28 o 
   4   0   5        0.61       -0.29      7.56 o 
   5   0   5        5.24       17.05     17.24 o 
  -5   1   5       19.63       35.92     17.97 o 
  -4   1   5        1.11       -1.91      5.36 o 
  -3   1   5        1.66       -6.15      4.21 o 
  -2   1   5      344.91      355.78     11.28 o 
  -1   1   5       89.80       94.07      5.97 o 
   0   1   5      226.27      226.38      9.32 o 
   1   1   5       89.35       95.40      5.33 o 
   2   1   5      344.96      357.46     15.27 o 
   3   1   5        1.68       -0.04      5.07 o 
   4   1   5        1.12        9.94      9.09 o 
   5   1   5       19.62       10.57     17.14 o 
  -5   2   5       21.88       47.10     20.08 o 
  -4   2   5       16.40       20.47      9.60 o 
  -3   2   5       16.93       22.04      5.70 o 
  -2   2   5      558.96      579.65     12.83 o 
  -1   2   5     2780.34     2719.71     26.18 o 
   0   2   5        3.37        6.66      3.86 o 
   1   2   5     2782.84     2682.78     30.12 o 
   2   2   5      558.67      562.04     15.55 o 
   3   2   5       16.82       14.20      5.97 o 
   4   2   5       16.38       -0.73     11.82 o 
   5   2   5       21.87       13.80     17.62 o 
  -5   3   5       25.25       30.64     12.36 o 
  -4   3   5       17.70       19.67      6.73 o 
  -3   3   5       33.42       37.07      6.32 o 
  -2   3   5     2110.55     2183.21     36.92 o 
  -1   3   5      737.96      725.74     11.73 o 
   0   3   5        1.38        3.81      3.37 o 
   1   3   5      737.73      708.76     14.80 o 
   2   3   5     2110.32     2128.18     28.26 o 
   3   3   5       33.43       36.17     12.90 o 
   4   3   5       17.71       44.82     17.53 o 
   5   3   5       25.26       17.86     18.10 o 
  -5   4   5        5.03       20.27     25.58 o 
  -4   4   5        4.16       -3.60      5.67 o 
  -3   4   5       45.38       36.37      7.13 o 
  -2   4   5       74.54       74.18      6.43 o 
  -1   4   5      501.28      525.36     11.89 o 
   0   4   5       61.59       55.50      7.72 o 
   1   4   5      501.03      521.41     11.38 o 
   2   4   5       74.58       66.33      6.30 o 
   3   4   5       45.46       58.07     28.02 o 
   4   4   5        4.15       19.16     12.24 o 
   5   4   5        5.02       15.57     14.21 o 
  -5   5   5       99.81      111.66     22.24 o 
  -4   5   5        1.71        3.60      7.34 o 
  -3   5   5      104.40      102.61      9.75 o 
  -2   5   5      141.89      159.68      9.47 o 
  -1   5   5      123.86      133.80      7.47 o 
   0   5   5        0.12        4.86      4.18 o 
   1   5   5      123.82      151.16      7.05 o 
   2   5   5      141.88      160.74     14.14 o 
   3   5   5      104.33      117.71     17.45 o 
   4   5   5        1.72       12.94     23.69 o 
   5   5   5       99.83      161.15    145.27 o 
  -5   6   5        0.62       -5.27     24.42 o 
  -4   6   5        9.70       17.10     11.75 o 
  -3   6   5        8.06        8.93      5.77 o 
  -2   6   5      342.29      357.40     13.23 o 
  -1   6   5      363.04      345.79     14.64 o 
   0   6   5       88.57       86.95      6.93 o 
   1   6   5      362.96      356.08     10.15 o 
   2   6   5      342.70      374.13     26.78 o 
   3   6   5        8.07       11.22     15.74 o 
   4   6   5        9.70       22.76     19.86 o 
   5   6   5        0.62       21.32     15.99 o 
  -5   7   5       12.43        4.63     13.90 o 
  -4   7   5       13.61       -5.34      7.92 o 
  -3   7   5       23.57       29.28      8.79 o 
  -2   7   5       27.76       28.71      9.60 o 
  -1   7   5      232.65      252.96     10.97 o 
   0   7   5        2.09        0.54      4.22 o 
   1   7   5      232.50      221.58     14.66 o 
   2   7   5       27.65       30.24     11.20 o 
   3   7   5       23.55       20.49     14.71 o 
   4   7   5       13.59       15.43     15.39 o 
   5   7   5       12.44       37.83     26.37 o 
  -4   8   5        2.82       10.14      8.58 o 
  -3   8   5       79.93       88.71     12.49 o 
  -2   8   5       12.85       11.26     11.17 o 
  -1   8   5      114.01      114.81      9.27 o 
   0   8   5       12.86        4.06      6.14 o 
   1   8   5      113.81      125.97      7.72 o 
   2   8   5       12.76        1.77      9.63 o 
   3   8   5       79.99       56.57     20.41 o 
   4   8   5        2.81       -4.12     13.71 o 
  -4   9   5        0.38       -7.14      7.95 o 
  -3   9   5        6.17        9.60      8.53 o 
  -2   9   5       11.00        0.22      5.90 o 
  -1   9   5       36.76       39.47      7.33 o 
   0   9   5      132.97      124.88     15.93 o 
   1   9   5       36.53       42.98      8.88 o 
   2   9   5       11.04      -17.83     11.89 o 
   3   9   5        6.17      -14.46     13.48 o 
   4   9   5        0.38       -0.52     13.49 o 
  -4  10   5        2.73        5.52      9.86 o 
  -3  10   5       21.49       44.48     10.95 o 
  -2  10   5      386.61      379.14     20.89 o 
  -1  10   5      149.82      165.80     11.96 o 
   0  10   5       88.87      109.77      9.69 o 
   1  10   5      149.72      158.45     19.87 o 
   2  10   5      386.11      399.54     27.37 o 
   3  10   5       21.56       50.50     20.22 o 
   4  10   5        2.73      -16.65     11.10 o 
  -4  11   5       11.41       -6.72      9.89 o 
  -3  11   5        6.88        3.41      9.44 o 
  -2  11   5       32.46       17.21      8.56 o 
  -1  11   5      200.98      207.37     13.52 o 
   0  11   5        1.92       -2.47      8.06 o 
   1  11   5      200.98      192.54     21.73 o 
   2  11   5       32.40       46.08     14.66 o 
   3  11   5        6.89        4.47     12.96 o 
   4  11   5       11.41       29.08     17.29 o 
  -3  12   5        0.18      -20.56     13.71 o 
  -2  12   5       44.63       25.24     10.30 o 
  -1  12   5       99.98       75.43     11.24 o 
   0  12   5       69.30       74.38     12.35 o 
   1  12   5       99.87       45.07     17.89 o 
   2  12   5       44.62        9.91     14.60 o 
   3  12   5        0.18       -6.77     11.67 o 
  -3  13   5        3.15        6.70     10.16 o 
  -2  13   5       88.35       72.18     14.60 o 
  -1  13   5       27.88       26.11      9.70 o 
   0  13   5       25.33       12.53     13.92 o 
   1  13   5       27.88        3.85     13.69 o 
   2  13   5       88.40       68.04     21.67 o 
   3  13   5        3.15       11.48     16.63 o 
  -3  14   5        2.96       -7.27     15.46 o 
  -2  14   5       18.94       38.20     12.13 o 
  -1  14   5       22.00       19.95      9.97 o 
   0  14   5        0.76        7.13     14.04 o 
   1  14   5       21.94       33.68     15.83 o 
   2  14   5       18.96       53.42     19.44 o 
   3  14   5        2.95        3.64     15.55 o 
  -2  15   5        7.22       -0.86      9.88 o 
  -1  15   5       13.77       19.14     13.23 o 
   0  15   5        3.56        5.45     20.71 o 
   1  15   5       13.69       26.01     15.78 o 
   2  15   5        7.19       38.24     16.85 o 
  -2  16   5        0.95       -6.08     11.93 o 
  -1  16   5        4.92       15.03     26.77 o 
   0  16   5        0.87       22.75     20.78 o 
   1  16   5        4.93       22.06     20.72 o 
   2  16   5        0.94       11.65     14.78 o 
  -1  17   5        3.49       34.96     28.81 o 
   0  17   5       13.77       -0.24     22.58 o 
   1  17   5        3.50        6.70     20.92 o 
   0   0   6      396.52      377.92     12.13 o 
   1   0   6      276.33      265.37     12.25 o 
   2   0   6       24.94       17.76      4.66 o 
   3   0   6       12.60       19.09      7.31 o 
   4   0   6        3.20        5.21      7.47 o 
   5   0   6        8.58      100.83     47.37 o 
  -5   1   6       12.43        4.80     16.92 o 
  -4   1   6        6.63       -1.11      6.03 o 
  -3   1   6        8.46       13.01      5.18 o 
  -2   1   6      388.71      396.15     12.24 o 
  -1   1   6      102.70      100.04      6.38 o 
   0   1   6      321.93      329.08      9.21 o 
   1   1   6      102.67      101.03      8.27 o 
   2   1   6      388.84      382.63     13.32 o 
   3   1   6        8.49        3.29      5.60 o 
   4   1   6        6.60        6.01      9.54 o 
   5   1   6       12.42        3.72     17.36 o 
  -5   2   6        1.86       12.76     14.94 o 
  -4   2   6       36.12       31.63      7.49 o 
  -3   2   6      149.98      143.48      9.43 o 
  -2   2   6      869.91      875.94     17.67 o 
  -1   2   6      457.10      449.23     13.75 o 
   0   2   6     1660.60     1615.48     24.67 o 
   1   2   6      456.65      434.57     11.34 o 
   2   2   6      870.31      892.96     19.81 o 
   3   2   6      149.86      130.71     13.36 o 
   4   2   6       36.06       22.70     13.86 o 
   5   2   6        1.87       -8.62     17.59 o 
  -5   3   6       18.36        9.91     11.29 o 
  -4   3   6       20.90       32.69      8.67 o 
  -3   3   6       57.52       64.97      7.80 o 
  -2   3   6      974.83      975.30     17.33 o 
  -1   3   6     3810.96     3884.58     45.57 o 
   0   3   6        0.17       -1.27      3.26 o 
   1   3   6     3809.95     3963.02     46.42 o 
   2   3   6      974.79      989.27     18.70 o 
   3   3   6       57.60       78.20     12.71 o 
   4   3   6       20.88       52.15     19.82 o 
   5   3   6       18.38        8.46     17.62 o 
  -5   4   6        6.49        1.44     16.33 o 
  -4   4   6        8.25       14.26      7.81 o 
  -3   4   6       76.42       89.25      8.53 o 
  -2   4   6     1564.69     1543.28     26.54 o 
  -1   4   6      127.33      122.51      7.63 o 
   0   4   6      232.34      231.54      8.54 o 
   1   4   6      127.12      134.48      6.90 o 
   2   4   6     1565.40     1561.33     26.85 o 
   3   4   6       76.56       69.73     11.18 o 
   4   4   6        8.22       -0.38     16.91 o 
   5   4   6        6.49       16.58     19.93 o 
  -5   5   6       66.06       64.67     14.13 o 
  -4   5   6       36.85       41.84     10.86 o 
  -3   5   6       17.24       13.89      6.04 o 
  -2   5   6      370.79      387.49     22.72 o 
  -1   5   6      917.77      936.26     17.95 o 
   0   5   6      358.50      360.41     10.62 o 
   1   5   6      918.21      929.58     16.68 o 
   2   5   6      370.81      396.86     14.18 o 
   3   5   6       17.26       29.75     12.30 o 
   4   5   6       36.86       56.20     54.81 o 
   5   5   6       66.01       57.51     23.10 o 
  -5   6   6        0.83        5.08     11.21 o 
  -4   6   6       20.31       24.12     12.72 o 
  -3   6   6       58.98       65.15     10.72 o 
  -2   6   6      271.95      285.86     18.64 o 
  -1   6   6       23.28       20.70      4.98 o 
   0   6   6      354.31      378.84     11.60 o 
   1   6   6       23.24       32.30      5.00 o 
   2   6   6      271.77      286.97     14.30 o 
   3   6   6       58.99       80.49     17.04 o 
   4   6   6       20.36        1.51     21.00 o 
   5   6   6        0.83       35.88     47.75 o 
  -4   7   6       22.47       15.61      9.85 o 
  -3   7   6       25.26       27.66     12.49 o 
  -2   7   6       71.88       69.15     11.91 o 
  -1   7   6       23.99       30.41      5.71 o 
   0   7   6      483.32      473.99     13.75 o 
   1   7   6       24.02       33.55      9.39 o 
   2   7   6       71.72       64.63     12.92 o 
   3   7   6       25.26       -0.11     10.33 o 
   4   7   6       22.45        3.29     13.09 o 
  -4   8   6       10.79        4.42     12.91 o 
  -3   8   6       12.15       14.12      8.45 o 
  -2   8   6       42.13       20.50      7.69 o 
  -1   8   6        5.31        8.38      5.07 o 
   0   8   6      138.25      135.73      9.21 o 
   1   8   6        5.33        2.16      4.73 o 
   2   8   6       42.13       32.54     23.00 o 
   3   8   6       12.13       -1.08     10.21 o 
   4   8   6       10.81        6.44     12.98 o 
  -4   9   6        5.55       -8.77     12.62 o 
  -3   9   6        7.23        3.09      7.56 o 
  -2   9   6       32.77       28.74      9.08 o 
  -1   9   6       92.94       94.48     14.89 o 
   0   9   6      115.05      108.95     10.08 o 
   1   9   6       92.85      103.85     11.02 o 
   2   9   6       32.77       30.43     13.52 o 
   3   9   6        7.20       16.81     12.46 o 
   4   9   6        5.55       24.32     16.00 o 
  -4  10   6        5.63        9.00     10.15 o 
  -3  10   6       21.76       12.14     10.13 o 
  -2  10   6       24.05       21.54      8.99 o 
  -1  10   6      122.56      146.92     15.27 o 
   0  10   6        1.68        0.23      5.31 o 
   1  10   6      122.35      137.35     12.56 o 
   2  10   6       24.02       10.62     15.44 o 
   3  10   6       21.70       20.73     13.44 o 
   4  10   6        5.64        7.12     13.30 o 
  -4  11   6        2.52        7.82     10.14 o 
  -3  11   6       15.16       27.32     13.58 o 
  -2  11   6       55.66       39.88     16.00 o 
  -1  11   6      708.00      658.86     23.84 o 
   0  11   6       39.14       33.00      8.42 o 
   1  11   6      707.70      718.53     53.14 o 
   2  11   6       55.52       64.49     16.34 o 
   3  11   6       15.17       14.56     13.63 o 
   4  11   6        2.52       -8.83     26.17 o 
  -3  12   6       22.02       30.53     11.79 o 
  -2  12   6      120.56      158.81     25.74 o 
  -1  12   6       13.88        5.49     10.38 o 
   0  12   6        3.62        7.55      9.33 o 
   1  12   6       13.87        2.31     13.45 o 
   2  12   6      120.72      129.63     20.30 o 
   3  12   6       22.05       19.12     15.14 o 
  -3  13   6        0.16       16.98     10.67 o 
  -2  13   6       34.90       37.03     11.14 o 
  -1  13   6      457.19      442.26     30.13 o 
   0  13   6       18.08        2.01     14.73 o 
   1  13   6      457.11      411.35     31.19 o 
   2  13   6       34.96        4.63     13.49 o 
   3  13   6        0.16       -4.05     15.00 o 
  -3  14   6        6.08       -8.09      9.04 o 
  -2  14   6        6.37       -0.01      9.86 o 
  -1  14   6        1.76       -4.19      9.03 o 
   0  14   6        0.10       28.76     22.97 o 
   1  14   6        1.77        9.68     14.38 o 
   2  14   6        6.34        8.45     14.86 o 
   3  14   6        6.07       23.60     25.72 o 
  -2  15   6        1.12       16.75     13.40 o 
  -1  15   6       13.51       34.69     24.51 o 
   0  15   6        7.49      -24.63     16.42 o 
   1  15   6       13.52       25.12     20.74 o 
   2  15   6        1.12       11.84     15.88 o 
  -2  16   6        2.48       -6.16     10.23 o 
  -1  16   6        0.46        0.51     27.28 o 
   0  16   6        1.68      -27.39     18.26 o 
   1  16   6        0.46       10.40     20.26 o 
   2  16   6        2.47        2.63     16.98 o 
   0  17   6        0.02       13.95     25.28 o 
   1   0   7      117.74      104.24      9.88 o 
   2   0   7      339.83      345.44     13.16 o 
   3   0   7       28.54       26.84      6.46 o 
   4   0   7        2.50       19.91      8.85 o 
   5   0   7        0.00        7.28     17.27 o 
  -5   1   7        3.12       -2.15     14.43 o 
  -4   1   7        6.67       -7.65      6.13 o 
  -3   1   7        9.69        5.19      5.39 o 
  -2   1   7       16.39       19.39      5.22 o 
  -1   1   7      124.42      121.57      7.48 o 
   0   1   7      840.60      813.78     12.17 o 
   1   1   7      124.18      120.86      6.04 o 
   2   1   7       16.42       17.54      5.52 o 
   3   1   7        9.78       10.86      5.56 o 
   4   1   7        6.69        9.40      7.90 o 
   5   1   7        3.12      -20.77     13.85 o 
  -5   2   7        4.62      -11.73      9.81 o 
  -4   2   7       78.04       86.87     10.86 o 
  -3   2   7       20.34       25.23      5.95 o 
  -2   2   7      691.23      715.56     14.65 o 
  -1   2   7      281.91      297.31     10.20 o 
   0   2   7       31.71       33.52      5.73 o 
   1   2   7      281.64      293.96     17.23 o 
   2   2   7      691.55      659.82     19.77 o 
   3   2   7       20.41       23.04      9.34 o 
   4   2   7       78.07       27.11     15.70 o 
   5   2   7        4.61      -11.65     15.96 o 
  -5   3   7        8.72        4.16     13.32 o 
  -4   3   7      144.37      147.53     13.10 o 
  -3   3   7       34.20       23.44      6.17 o 
  -2   3   7      675.20      674.70     14.32 o 
  -1   3   7      164.35      166.88      8.72 o 
   0   3   7       10.52        8.67      3.33 o 
   1   3   7      164.20      169.03     10.67 o 
   2   3   7      675.24      657.33     16.09 o 
   3   3   7       34.25       36.53      9.90 o 
   4   3   7      144.35      131.26     21.17 o 
   5   3   7        8.73       -1.48     18.76 o 
  -5   4   7        4.78        7.79      9.49 o 
  -4   4   7       41.05       41.03      9.18 o 
  -3   4   7      111.97       99.88     10.67 o 
  -2   4   7      502.58      509.10     17.79 o 
  -1   4   7     1106.55     1189.28     25.37 o 
   0   4   7      104.95      109.50      9.35 o 
   1   4   7     1106.18     1156.68     19.25 o 
   2   4   7      502.20      553.81     15.88 o 
   3   4   7      111.77      117.70     12.34 o 
   4   4   7       41.06       41.08     15.44 o 
   5   4   7        4.79       17.86     18.87 o 
  -5   5   7        3.18      -11.01      9.77 o 
  -4   5   7       25.85        3.21      8.21 o 
  -3   5   7      220.63      204.61     13.74 o 
  -2   5   7       78.84       77.10      8.89 o 
  -1   5   7      567.83      563.86     12.86 o 
   0   5   7        3.77        3.35      4.32 o 
   1   5   7      567.55      584.98     13.84 o 
   2   5   7       78.89       96.63      7.59 o 
   3   5   7      220.57      203.32     28.44 o 
   4   5   7       25.88       34.40     37.20 o 
   5   5   7        3.18       -6.75     17.03 o 
  -5   6   7        8.75        8.02     11.50 o 
  -4   6   7        7.50       -2.30      9.46 o 
  -3   6   7      169.92      195.59     18.29 o 
  -2   6   7      175.19      177.75     14.04 o 
  -1   6   7       53.19       58.53      7.53 o 
   0   6   7       17.70       11.28      4.85 o 
   1   6   7       53.28       69.31      7.42 o 
   2   6   7      175.03      176.45     13.76 o 
   3   6   7      169.94      198.91     22.48 o 
   4   6   7        7.50        4.53     21.70 o 
   5   6   7        8.76        4.92     17.10 o 
  -4   7   7        3.72       19.89      9.82 o 
  -3   7   7        0.68        1.27      6.62 o 
  -2   7   7        0.09        6.42      7.15 o 
  -1   7   7       93.70       99.35      9.17 o 
   0   7   7      143.24      145.21      9.16 o 
   1   7   7       93.70       96.14     13.29 o 
   2   7   7        0.08       -0.96      6.42 o 
   3   7   7        0.69        3.04     10.90 o 
   4   7   7        3.73       11.61     17.09 o 
  -4   8   7        2.30        3.33      8.00 o 
  -3   8   7        6.07       -0.35     12.05 o 
  -2   8   7      117.36      115.53     12.70 o 
  -1   8   7       20.49       13.69      8.87 o 
   0   8   7      161.67      160.86     10.64 o 
   1   8   7       20.43       24.32      6.92 o 
   2   8   7      117.46      139.35     17.31 o 
   3   8   7        6.13       15.81     11.85 o 
   4   8   7        2.29        2.40     13.75 o 
  -4   9   7        4.61       -4.53      8.16 o 
  -3   9   7        5.34        4.00      8.37 o 
  -2   9   7      105.81      117.25     13.33 o 
  -1   9   7       42.13       51.70      9.33 o 
   0   9   7       82.85       72.81      8.40 o 
   1   9   7       41.91       44.72      9.95 o 
   2   9   7      106.10      119.82     18.08 o 
   3   9   7        5.34        0.35     10.77 o 
   4   9   7        4.64       15.12     14.82 o 
  -4  10   7       10.71      -15.03     10.02 o 
  -3  10   7        6.36       12.78      9.29 o 
  -2  10   7       35.41       22.88      8.35 o 
  -1  10   7      156.81      148.91     15.48 o 
   0  10   7       29.19       33.26      7.37 o 
   1  10   7      156.82      137.97     13.15 o 
   2  10   7       35.40       38.84     14.85 o 
   3  10   7        6.34        1.83     12.86 o 
   4  10   7       10.68       -5.23     14.30 o 
  -4  11   7        0.09        4.30     10.78 o 
  -3  11   7       35.04       19.65     15.60 o 
  -2  11   7       92.71       66.89     11.83 o 
  -1  11   7      146.75      149.53     14.50 o 
   0  11   7      105.56       94.45     19.08 o 
   1  11   7      146.72      176.43     26.69 o 
   2  11   7       92.68      110.72     19.38 o 
   3  11   7       35.10       19.05     18.41 o 
   4  11   7        0.09        3.30     20.35 o 
  -3  12   7       24.04       21.42     11.33 o 
  -2  12   7       47.50       27.29      9.85 o 
  -1  12   7      422.92      455.37     37.93 o 
   0  12   7        9.77        9.76     11.58 o 
   1  12   7      423.19      372.36     28.22 o 
   2  12   7       47.54       37.72     15.18 o 
   3  12   7       24.06       19.61     15.64 o 
  -3  13   7        4.80        2.90     10.17 o 
  -2  13   7        9.56        4.72      9.55 o 
  -1  13   7       13.93       21.45      8.93 o 
   0  13   7       68.71       48.95     20.05 o 
   1  13   7       13.91        6.76     13.74 o 
   2  13   7        9.55       27.69     15.54 o 
   3  13   7        4.80      -31.77     28.78 o 
  -3  14   7        1.66        4.69     14.33 o 
  -2  14   7        4.60       15.14      9.94 o 
  -1  14   7       16.27        4.97      8.79 o 
   0  14   7       43.87       23.28     21.74 o 
   1  14   7       16.34       53.28     25.03 o 
   2  14   7        4.59        3.41     14.51 o 
   3  14   7        1.66      -21.92     29.20 o 
  -2  15   7        1.14       -9.19     11.46 o 
  -1  15   7        1.35        8.18     16.87 o 
   0  15   7        0.80      -29.92     19.94 o 
   1  15   7        1.33      -11.18     17.71 o 
   2  15   7        1.14       22.53     20.69 o 
  -1  16   7        7.66        0.20     13.29 o 
   0  16   7       25.42       51.16     27.55 o 
   1  16   7        7.63       52.88     26.28 o 
   0  17   7        3.18      -25.97     17.31 o 
   0   0   8       19.66       20.91      5.30 o 
   1   0   8      279.18      279.90     10.33 o 
   2   0   8        5.77       12.08      5.36 o 
   3   0   8        2.26        7.13      5.37 o 
   4   0   8       15.14        8.31      7.71 o 
   5   0   8        6.91        6.91     19.83 o 
  -5   1   8        1.02       -3.72     19.10 o 
  -4   1   8       13.18       20.37     11.42 o 
  -3   1   8       41.62       35.45      7.25 o 
  -2   1   8      121.06      127.23      8.84 o 
  -1   1   8      103.75       96.91      7.86 o 
   0   1   8      420.50      421.83      9.14 o 
   1   1   8      103.63      112.81      6.24 o 
   2   1   8      120.94      125.92      8.18 o 
   3   1   8       41.53       47.53      7.56 o 
   4   1   8       13.20        4.21      8.12 o 
   5   1   8        1.02       -8.08     18.68 o 
  -5   2   8        0.57       -0.50     19.50 o 
  -4   2   8      106.63       89.72     11.28 o 
  -3   2   8       21.84       31.29      7.46 o 
  -2   2   8      136.02      138.87      9.64 o 
  -1   2   8      577.07      583.12     14.10 o 
   0   2   8      136.16      146.51      6.43 o 
   1   2   8      576.84      585.21     15.80 o 
   2   2   8      136.05      138.21      7.65 o 
   3   2   8       21.83       18.29      6.68 o 
   4   2   8      106.62      104.81     25.14 o 
   5   2   8        0.57        4.55     17.83 o 
  -5   3   8        2.07      -16.84     11.23 o 
  -4   3   8       57.73       43.92      9.28 o 
  -3   3   8      293.59      301.99     15.02 o 
  -2   3   8      294.83      331.68     10.90 o 
  -1   3   8       72.47       87.42      7.29 o 
   0   3   8      120.51      140.82      6.19 o 
   1   3   8       72.56       90.34      8.14 o 
   2   3   8      295.53      354.91     18.01 o 
   3   3   8      293.47      314.39     17.87 o 
   4   3   8       57.71       66.20     16.84 o 
   5   3   8        2.08        2.28     15.80 o 
  -5   4   8        1.00        3.28     10.18 o 
  -4   4   8      151.71      129.66     13.25 o 
  -3   4   8       73.29       67.81     15.29 o 
  -2   4   8      163.04      159.68     11.90 o 
  -1   4   8      623.42      644.55     16.40 o 
   0   4   8      784.03      798.53     14.82 o 
   1   4   8      622.78      658.63     22.11 o 
   2   4   8      163.05      161.37     10.46 o 
   3   4   8       73.41       78.58     11.40 o 
   4   4   8      151.78      139.86     22.27 o 
   5   4   8        1.00       -3.54     18.30 o 
  -5   5   8        1.25       12.57     11.56 o 
  -4   5   8       23.69       24.00      9.38 o 
  -3   5   8      397.05      373.78     18.82 o 
  -2   5   8       88.08       97.80     11.23 o 
  -1   5   8      234.57      264.89     14.10 o 
   0   5   8      582.56      564.39     25.84 o 
   1   5   8      234.15      259.51     12.25 o 
   2   5   8       88.10       83.00      8.93 o 
   3   5   8      396.84      437.55     38.91 o 
   4   5   8       23.74       32.06     18.01 o 
   5   5   8        1.25        3.64     19.05 o 
  -4   6   8       19.83       16.74     10.14 o 
  -3   6   8       62.81       44.96      9.91 o 
  -2   6   8        2.05        9.11      6.94 o 
  -1   6   8       65.31       83.17     10.06 o 
   0   6   8      486.31      491.74     13.45 o 
   1   6   8       65.15       72.82      7.13 o 
   2   6   8        2.04        5.35      6.90 o 
   3   6   8       62.83       97.76     39.62 o 
   4   6   8       19.81       35.02     15.46 o 
  -4   7   8        0.62        4.96     18.71 o 
  -3   7   8       23.10       11.50      8.91 o 
  -2   7   8       14.94       21.93      9.04 o 
  -1   7   8       76.46       78.28     10.41 o 
   0   7   8       20.29       17.27      5.82 o 
   1   7   8       76.36       77.37      8.76 o 
   2   7   8       14.98        3.55      7.05 o 
   3   7   8       23.18       28.02     17.64 o 
   4   7   8        0.62        5.61     13.80 o 
  -4   8   8        5.81        5.94     11.37 o 
  -3   8   8       12.00        6.46     12.64 o 
  -2   8   8        3.00       -4.71      9.44 o 
  -1   8   8        0.44       -1.29      6.70 o 
   0   8   8        2.83       -1.08      5.08 o 
   1   8   8        0.42        0.88      7.62 o 
   2   8   8        3.01       13.52     10.08 o 
   3   8   8       11.97        3.57     13.07 o 
   4   8   8        5.81        9.25     15.22 o 
  -4   9   8        5.20        4.37      9.37 o 
  -3   9   8        6.34        0.05      8.30 o 
  -2   9   8       56.59       50.38     10.61 o 
  -1   9   8        4.87       10.27      7.12 o 
   0   9   8      476.73      446.18     23.05 o 
   1   9   8        4.88        2.01      7.54 o 
   2   9   8       56.57       40.75     13.20 o 
   3   9   8        6.35      -12.68      9.48 o 
   4   9   8        5.19      -21.47     26.36 o 
  -4  10   8        5.24        8.20     11.14 o 
  -3  10   8       60.14       66.26     12.68 o 
  -2  10   8       38.56       26.63     10.09 o 
  -1  10   8      128.72      122.12     16.39 o 
   0  10   8        1.19        4.63      6.65 o 
   1  10   8      128.67      132.19     13.32 o 
   2  10   8       38.61       33.77     26.42 o 
   3  10   8       60.11       68.87     22.73 o 
   4  10   8        5.24       -4.65     18.39 o 
  -3  11   8        1.75       -2.68      9.13 o 
  -2  11   8       35.79       32.97     10.22 o 
  -1  11   8      161.76      149.55     14.43 o 
   0  11   8      580.26      558.48     31.77 o 
   1  11   8      161.98      175.86     21.09 o 
   2  11   8       35.82       58.09     17.80 o 
   3  11   8        1.77      -10.36     12.41 o 
  -3  12   8       13.18        5.08     13.56 o 
  -2  12   8       26.68       51.04     26.00 o 
  -1  12   8      371.15      368.00     38.42 o 
   0  12   8      102.56      127.30     24.37 o 
   1  12   8      370.80      351.01     39.87 o 
   2  12   8       26.66       16.92     14.28 o 
   3  12   8       13.15        5.49     13.23 o 
  -3  13   8       14.53       -3.60      9.57 o 
  -2  13   8        8.14        2.22      7.81 o 
  -1  13   8        0.17       13.99      8.12 o 
   0  13   8       10.58        7.08     16.83 o 
   1  13   8        0.18        3.74     18.89 o 
   2  13   8        8.12        4.98     14.37 o 
   3  13   8       14.51        8.74     21.60 o 
  -2  14   8        0.73        4.94      9.94 o 
  -1  14   8        4.04       30.50     17.00 o 
   0  14   8      158.75      194.26     37.44 o 
   1  14   8        4.04        6.19     18.18 o 
   2  14   8        0.73       31.65     22.36 o 
  -2  15   8        3.39       -4.09      9.71 o 
  -1  15   8        9.93        9.69     12.52 o 
   0  15   8       21.13      -16.79     20.07 o 
   1  15   8        9.92       -2.22     17.60 o 
   2  15   8        3.41       17.36     18.80 o 
  -1  16   8        3.88      -21.92     14.61 o 
   0  16   8        1.10       -2.63     22.53 o 
   1  16   8        3.88        3.07     19.68 o 
   1   0   9      176.59      190.37     12.31 o 
   2   0   9      108.87      115.81      8.56 o 
   3   0   9      116.53      105.18      9.76 o 
   4   0   9        1.10       -1.76      8.83 o 
   5   0   9        0.67       21.85     20.85 o 
  -5   1   9        2.12       11.58     19.52 o 
  -4   1   9       24.35        9.05     17.17 o 
  -3   1   9      259.38      294.63     14.26 o 
  -2   1   9       11.52       11.53      5.30 o 
  -1   1   9      183.74      202.17     13.30 o 
   0   1   9     1275.80     1301.10     17.59 o 
   1   1   9      183.51      190.09      9.61 o 
   2   1   9       11.54       16.48      5.47 o 
   3   1   9      259.36      241.55     17.37 o 
   4   1   9       24.33       27.10     13.12 o 
   5   1   9        2.11       23.92     19.99 o 
  -5   2   9        1.39      -12.09     11.92 o 
  -4   2   9        7.70        7.75      7.35 o 
  -3   2   9        4.75        3.39      5.59 o 
  -2   2   9       53.69       62.47      8.04 o 
  -1   2   9       71.00       75.02     10.31 o 
   0   2   9      543.48      549.83     10.89 o 
   1   2   9       71.05       69.24      7.75 o 
   2   2   9       53.63       52.76      8.72 o 
   3   2   9        4.78        8.92      6.37 o 
   4   2   9        7.71        5.97     13.88 o 
   5   2   9        1.39        6.95     16.63 o 
  -5   3   9        0.32       20.47     12.94 o 
  -4   3   9       24.77       26.92      8.18 o 
  -3   3   9       64.89       71.90      9.97 o 
  -2   3   9        3.04        8.12      5.86 o 
  -1   3   9      137.44      147.69      8.97 o 
   0   3   9     1989.70     2060.32     25.62 o 
   1   3   9      137.75      160.89     10.19 o 
   2   3   9        3.08       -0.52      5.31 o 
   3   3   9       64.89       71.27     15.90 o 
   4   3   9       24.78        9.46     13.42 o 
   5   3   9        0.32        1.67     19.94 o 
  -5   4   9        5.03        2.47     13.83 o 
  -4   4   9       16.61       -4.83      7.87 o 
  -3   4   9      211.87      197.48     13.92 o 
  -2   4   9       23.43       16.12      6.57 o 
  -1   4   9       13.76        7.62      4.98 o 
   0   4   9       46.09       47.88      5.50 o 
   1   4   9       13.71       10.15      6.74 o 
   2   4   9       23.37       30.40     12.95 o 
   3   4   9      211.82      216.61     37.29 o 
   4   4   9       16.62       31.94     14.69 o 
   5   4   9        5.03        5.33     17.88 o 
  -4   5   9       32.97       35.01      8.96 o 
  -3   5   9      132.83      122.25     12.38 o 
  -2   5   9       68.68       66.01      9.13 o 
  -1   5   9       52.83       45.98      8.51 o 
   0   5   9      961.01      986.86     18.15 o 
   1   5   9       52.80       57.92      5.72 o 
   2   5   9       68.68       73.01      8.77 o 
   3   5   9      132.92       96.85     22.83 o 
   4   5   9       32.94       28.73     20.13 o 
  -4   6   9       15.13        1.77      8.82 o 
  -3   6   9       21.13       20.26      8.78 o 
  -2   6   9       16.58       12.96      7.05 o 
  -1   6   9        1.80       -6.22      6.26 o 
   0   6   9      191.24      174.98     11.13 o 
   1   6   9        1.83        5.01      5.10 o 
   2   6   9       16.62       12.34      7.17 o 
   3   6   9       21.14       33.90     13.12 o 
   4   6   9       15.12       20.27     15.55 o 
  -4   7   9       18.13       15.40     10.29 o 
  -3   7   9       58.67       40.31     26.76 o 
  -2   7   9       22.22       22.11     10.35 o 
  -1   7   9       28.03       28.52      8.63 o 
   0   7   9      555.60      559.94     26.50 o 
   1   7   9       28.07       31.82      6.66 o 
   2   7   9       22.22       18.97      8.87 o 
   3   7   9       58.68       44.59     13.39 o 
   4   7   9       18.18       26.30     16.28 o 
  -4   8   9       25.65        9.56     15.95 o 
  -3   8   9        0.88        2.72      8.62 o 
  -2   8   9      128.21       91.45     12.67 o 
  -1   8   9       22.17       20.36     12.15 o 
   0   8   9        7.50       15.43      7.86 o 
   1   8   9       22.29       13.64      6.01 o 
   2   8   9      128.03      154.53     18.69 o 
   3   8   9        0.88        3.65     11.66 o 
   4   8   9       25.66       36.58     18.37 o 
  -4   9   9        2.55        6.76      9.75 o 
  -3   9   9       29.56       13.59      9.34 o 
  -2   9   9       56.50       55.43     10.88 o 
  -1   9   9       52.97       47.88      9.53 o 
   0   9   9      378.63      345.30     16.88 o 
   1   9   9       53.09       58.96     10.33 o 
   2   9   9       56.47       53.95     14.95 o 
   3   9   9       29.54       20.90     13.99 o 
   4   9   9        2.57       13.51     20.89 o 
  -4  10   9        3.19        0.15     11.88 o 
  -3  10   9       23.16       33.46     11.76 o 
  -2  10   9        0.53        1.78     14.35 o 
  -1  10   9       18.25       29.64      8.83 o 
   0  10   9      358.63      369.10     18.11 o 
   1  10   9       18.21       26.96     10.99 o 
   2  10   9        0.53        9.04     11.83 o 
   3  10   9       23.12       15.61     30.73 o 
   4  10   9        3.21       -9.28     16.56 o 
  -3  11   9        9.12       -3.20      9.15 o 
  -2  11   9       19.85       18.30      9.07 o 
  -1  11   9       64.34       58.88     10.94 o 
   0  11   9      664.90      721.56     25.91 o 
   1  11   9       64.45       35.97     19.19 o 
   2  11   9       19.87       24.64     12.98 o 
   3  11   9        9.08        7.69     15.90 o 
  -3  12   9       10.20      -16.34     12.40 o 
  -2  12   9       14.42       22.33      9.38 o 
  -1  12   9        7.16       -1.28      7.60 o 
   0  12   9       98.17       95.79     16.20 o 
   1  12   9        7.11        1.46     15.92 o 
   2  12   9       14.42        3.80     12.68 o 
   3  12   9       10.21       17.61     15.12 o 
  -3  13   9       12.59       -1.65      9.44 o 
  -2  13   9        6.19        9.25     10.21 o 
  -1  13   9       17.29       22.89      9.62 o 
   0  13   9      256.68      235.17     22.91 o 
   1  13   9       17.25        5.66     15.31 o 
   2  13   9        6.19        6.95     17.49 o 
   3  13   9       12.57        9.45     24.42 o 
  -2  14   9        2.44        1.56      9.65 o 
  -1  14   9        0.72       13.24      8.87 o 
   0  14   9       23.42       22.08     23.37 o 
   1  14   9        0.72       17.09     18.20 o 
   2  14   9        2.43      -22.55     15.41 o 
  -2  15   9        2.25       15.42     11.36 o 
  -1  15   9        3.50       12.89     19.69 o 
   0  15   9       11.98       47.88     26.51 o 
   1  15   9        3.50       10.83     18.71 o 
   2  15   9        2.23       15.60     19.58 o 
  -1  16   9       22.87       40.47     15.95 o 
   0  16   9        0.10        9.89     23.70 o 
   1  16   9       22.89        7.07     22.06 o 
   0   0  10      483.70      479.69     16.37 o 
   1   0  10      121.40      114.22      8.12 o 
   2   0  10       21.90       27.50      6.26 o 
   3   0  10        4.39       -0.55      6.30 o 
   4   0  10       21.21       28.63     11.21 o 
   5   0  10        0.44      -10.87     17.51 o 
  -5   1  10        1.38       15.49     21.78 o 
  -4   1  10        4.77       -0.92      7.55 o 
  -3   1  10      246.12      244.57     13.83 o 
  -2   1  10        0.22        7.39      5.42 o 
  -1   1  10      115.20      119.25      8.04 o 
   0   1  10      557.10      561.27     13.44 o 
   1   1  10      115.31      147.24     18.98 o 
   2   1  10        0.21        2.97      5.43 o 
   3   1  10      246.27      250.30     15.61 o 
   4   1  10        4.78        1.62      9.19 o 
   5   1  10        1.37        2.63     17.96 o 
  -5   2  10        0.65        6.47     11.85 o 
  -4   2  10        7.32        7.04      8.37 o 
  -3   2  10      325.01      317.41     15.54 o 
  -2   2  10       34.62       22.92      6.82 o 
  -1   2  10      287.87      278.51     20.81 o 
   0   2  10      171.71      193.43     11.93 o 
   1   2  10      287.66      302.11     14.54 o 
   2   2  10       34.66       34.88      7.26 o 
   3   2  10      324.59      341.30     15.97 o 
   4   2  10        7.31       -4.49     18.54 o 
   5   2  10        0.64        8.41     15.28 o 
  -5   3  10        0.62      -14.54     12.30 o 
  -4   3  10       22.75       28.69      9.18 o 
  -3   3  10      194.28      205.53     14.41 o 
  -2   3  10      182.11      172.98     11.54 o 
  -1   3  10       32.52       21.73      5.67 o 
   0   3  10      992.62     1028.84     26.70 o 
   1   3  10       32.40       43.15      7.15 o 
   2   3  10      182.14      218.28     12.10 o 
   3   3  10      194.36      190.73     15.82 o 
   4   3  10       22.81       23.64     14.39 o 
   5   3  10        0.62        4.45     16.73 o 
  -4   4  10       19.34       22.07      9.03 o 
  -3   4  10      277.56      257.34     17.94 o 
  -2   4  10       19.53       23.53      7.41 o 
  -1   4  10       88.12       91.25      8.36 o 
   0   4  10        0.17       -2.79      4.31 o 
   1   4  10       88.07       68.09      8.88 o 
   2   4  10       19.46       44.53     12.68 o 
   3   4  10      277.56      242.87     17.82 o 
   4   4  10       19.35       36.54     14.94 o 
  -4   5  10       27.17        5.40     13.93 o 
  -3   5  10      160.13      157.42     13.48 o 
  -2   5  10       20.08       11.07      6.45 o 
  -1   5  10       66.61       73.51     11.99 o 
   0   5  10      881.97      914.66     26.55 o 
   1   5  10       66.58       66.37      9.37 o 
   2   5  10       20.07       21.33      7.66 o 
   3   5  10      160.33      200.26     30.17 o 
   4   5  10       27.14       48.30     20.99 o 
  -4   6  10       47.98       31.41     10.48 o 
  -3   6  10        2.22        0.73      7.84 o 
  -2   6  10       29.54        9.05      7.26 o 
  -1   6  10       33.53       20.26      7.88 o 
   0   6  10      263.67      278.23     14.62 o 
   1   6  10       33.49       37.29      6.81 o 
   2   6  10       29.57       22.98     10.92 o 
   3   6  10        2.21       -0.07      9.30 o 
   4   6  10       47.88       99.99     68.81 o 
  -4   7  10       63.13       59.35     12.52 o 
  -3   7  10       41.16       24.64     11.43 o 
  -2   7  10        3.04        6.63      7.73 o 
  -1   7  10       24.30       29.94      9.13 o 
   0   7  10        9.37       29.20     11.46 o 
   1   7  10       24.25       21.33      7.87 o 
   2   7  10        3.03        9.56      7.14 o 
   3   7  10       41.18       35.41     20.01 o 
   4   7  10       63.15       60.06     32.37 o 
  -4   8  10        0.90       13.79     10.20 o 
  -3   8  10       12.72       10.12     10.06 o 
  -2   8  10        0.56        8.49     11.45 o 
  -1   8  10      158.71      172.63     14.66 o 
   0   8  10      146.06      147.47     19.13 o 
   1   8  10      158.60      157.03     10.62 o 
   2   8  10        0.56       -8.15      8.56 o 
   3   8  10       12.69       13.86     12.06 o 
   4   8  10        0.90       10.50     14.95 o 
  -4   9  10       10.63       11.15     10.34 o 
  -3   9  10       46.84       41.39     12.17 o 
  -2   9  10        9.85       18.53      8.57 o 
  -1   9  10       57.96       57.23     10.65 o 
   0   9  10       38.12       38.77      8.79 o 
   1   9  10       58.01       54.08     20.26 o 
   2   9  10        9.87       -0.53     11.77 o 
   3   9  10       46.86       60.31     17.76 o 
   4   9  10       10.64       -0.33     22.84 o 
  -4  10  10        1.50       18.04     14.58 o 
  -3  10  10       15.32        8.11     12.18 o 
  -2  10  10       34.03       37.58     17.49 o 
  -1  10  10       21.33       19.46      8.60 o 
   0  10  10     1028.12     1044.52     28.85 o 
   1  10  10       21.31       29.06     11.98 o 
   2  10  10       34.03       25.38     14.30 o 
   3  10  10       15.31       -0.71     12.35 o 
   4  10  10        1.51      -15.61     16.82 o 
  -3  11  10       46.24       65.55     25.90 o 
  -2  11  10       29.30       26.76     12.62 o 
  -1  11  10       42.61       72.95     11.87 o 
   0  11  10        0.99       -5.62     15.78 o 
   1  11  10       42.60       26.10     19.81 o 
   2  11  10       29.30       -0.80     15.65 o 
   3  11  10       46.28       44.34     16.97 o 
  -3  12  10       25.35       17.13     10.88 o 
  -2  12  10        8.33        4.71     12.61 o 
  -1  12  10       45.18       21.39      9.59 o 
   0  12  10      125.85      128.23     29.64 o 
   1  12  10       45.28       37.36     20.21 o 
   2  12  10        8.31       26.47     19.69 o 
   3  12  10       25.37        8.16     15.65 o 
  -3  13  10        0.02       -6.47     12.86 o 
  -2  13  10       11.56        8.07      9.92 o 
  -1  13  10       15.90       16.69      9.38 o 
   0  13  10      384.26      391.78     27.84 o 
   1  13  10       15.92       22.75     17.69 o 
   2  13  10       11.53       17.41     18.65 o 
   3  13  10        0.02       16.70     21.36 o 
  -2  14  10       11.21        8.03     10.69 o 
  -1  14  10       14.65       17.92     32.41 o 
   0  14  10       18.07       49.86     26.11 o 
   1  14  10       14.64      -11.19     15.82 o 
   2  14  10       11.23        5.79     16.79 o 
  -1  15  10       17.60       14.52     13.06 o 
   0  15  10       34.87       68.28     28.18 o 
   1  15  10       17.51       37.08     21.31 o 
   0  16  10        8.64       -1.35     22.61 o 
   1   0  11       11.46       14.93      5.21 o 
   2   0  11      105.92      112.44     11.07 o 
   3   0  11       60.74       70.17     11.85 o 
   4   0  11       37.71       38.03     23.92 o 
  -4   1  11       17.83       20.75     12.14 o 
  -3   1  11      163.00      161.15     14.48 o 
  -2   1  11       44.83       43.29      7.79 o 
  -1   1  11      449.38      467.35     28.15 o 
   0   1  11      316.41      314.63     11.82 o 
   1   1  11      449.32      460.26     32.18 o 
   2   1  11       44.70       56.92      8.25 o 
   3   1  11      163.07      178.63     14.54 o 
   4   1  11       17.86        0.00      9.38 o 
  -4   2  11       28.70       13.03     12.28 o 
  -3   2  11      237.79      228.31     16.59 o 
  -2   2  11        4.16        6.73      8.10 o 
  -1   2  11      327.27      331.68     12.39 o 
   0   2  11      201.75      215.93      8.07 o 
   1   2  11      327.47      311.54     14.86 o 
   2   2  11        4.12       10.52      6.28 o 
   3   2  11      237.99      238.49     14.52 o 
   4   2  11       28.67       11.64     13.70 o 
  -4   3  11        0.89        4.16      9.98 o 
  -3   3  11       23.07       14.87      9.29 o 
  -2   3  11       36.21       29.74     12.45 o 
  -1   3  11      127.16      130.42      9.28 o 
   0   3  11       92.73      115.97      9.37 o 
   1   3  11      127.19      141.28     10.71 o 
   2   3  11       36.25       42.50      8.46 o 
   3   3  11       23.11       12.34     10.42 o 
   4   3  11        0.89       -4.52     12.27 o 
  -4   4  11       15.90       -0.31      9.11 o 
  -3   4  11       80.81       64.68     13.18 o 
  -2   4  11       16.93       13.77     10.69 o 
  -1   4  11       54.96       64.83      8.11 o 
   0   4  11      209.21      248.62     25.75 o 
   1   4  11       55.02       71.90     10.56 o 
   2   4  11       16.93       10.23      6.81 o 
   3   4  11       80.80       75.41     14.31 o 
   4   4  11       15.88       14.78     13.49 o 
  -4   5  11       10.01        6.74      9.22 o 
  -3   5  11       20.46       19.52      7.90 o 
  -2   5  11       53.62       58.34     11.02 o 
  -1   5  11        8.27       22.57      9.40 o 
   0   5  11      250.51      262.49     22.40 o 
   1   5  11        8.29       11.13      5.64 o 
   2   5  11       53.65       59.76      9.58 o 
   3   5  11       20.46       13.59     15.26 o 
   4   5  11        9.97       23.52     18.60 o 
  -4   6  11       40.38       18.98     22.20 o 
  -3   6  11        8.38        4.98      8.73 o 
  -2   6  11       89.74      103.59     13.25 o 
  -1   6  11       85.04       71.28     10.68 o 
   0   6  11      172.13      172.22     13.16 o 
   1   6  11       85.01       83.05      8.29 o 
   2   6  11       89.94       85.47     11.57 o 
   3   6  11        8.40       14.83     11.84 o 
   4   6  11       40.43       47.65     41.62 o 
  -4   7  11       34.68       32.34     14.32 o 
  -3   7  11       21.50        7.30     10.20 o 
  -2   7  11       14.61       18.72      8.52 o 
  -1   7  11        9.36       15.98      8.16 o 
   0   7  11       92.00       91.73     15.84 o 
   1   7  11        9.40        3.03      7.08 o 
   2   7  11       14.61       10.22      8.40 o 
   3   7  11       21.47        0.30     10.33 o 
   4   7  11       34.61       50.98     18.14 o 
  -4   8  11       16.71       13.50     11.26 o 
  -3   8  11        6.07        0.26      8.27 o 
  -2   8  11      104.91       93.78     13.28 o 
  -1   8  11      160.72      145.86     14.22 o 
   0   8  11        3.67        7.75      7.67 o 
   1   8  11      160.60      174.41     17.84 o 
   2   8  11      104.74      115.11     42.12 o 
   3   8  11        6.04       12.42     13.32 o 
   4   8  11       16.69       15.05     14.46 o 
  -4   9  11        7.55       -8.39      9.07 o 
  -3   9  11        2.30        6.39      9.14 o 
  -2   9  11        0.72       -1.95      7.48 o 
  -1   9  11      128.83      135.09     14.60 o 
   0   9  11       47.55       76.02     25.20 o 
   1   9  11      128.96      119.72     16.14 o 
   2   9  11        0.71       -0.78     12.25 o 
   3   9  11        2.30        3.71     11.82 o 
   4   9  11        7.55        4.56     20.43 o 
  -3  10  11       31.22       34.50     12.57 o 
  -2  10  11        1.18       -5.32      8.81 o 
  -1  10  11      179.63      174.04     16.18 o 
   0  10  11      356.03      376.69     19.15 o 
   1  10  11      179.57      189.05     19.82 o 
   2  10  11        1.20       23.37     17.41 o 
   3  10  11       31.20       58.83     17.33 o 
  -3  11  11        4.74       15.82     10.25 o 
  -2  11  11        1.79       -2.52      7.36 o 
  -1  11  11       15.32        8.29      7.77 o 
   0  11  11        6.39        4.13     13.29 o 
   1  11  11       15.28        0.37     14.53 o 
   2  11  11        1.80       12.10     17.80 o 
   3  11  11        4.73       -1.76     13.01 o 
  -3  12  11        7.43        2.60     16.42 o 
  -2  12  11        5.94       16.07     12.35 o 
  -1  12  11        0.38        3.20      8.02 o 
   0  12  11       60.79       61.59     14.73 o 
   1  12  11        0.38       34.19     17.92 o 
   2  12  11        5.92        3.08     15.12 o 
   3  12  11        7.44       26.39     21.37 o 
  -2  13  11        2.85       10.26      9.47 o 
  -1  13  11       11.55       17.67      9.20 o 
   0  13  11      124.75      100.56     35.89 o 
   1  13  11       11.52        6.89     17.37 o 
   2  13  11        2.84       21.43     17.83 o 
  -2  14  11        2.10        9.59     10.61 o 
  -1  14  11       10.18       -1.63     11.44 o 
   0  14  11        2.94       37.31     22.73 o 
   1  14  11       10.22       63.01     23.65 o 
   2  14  11        2.10        4.62     17.69 o 
  -1  15  11       16.16       36.83     15.79 o 
   0  15  11        0.67      -24.48     16.32 o 
   1  15  11       16.17       47.71     26.25 o 
   0   0  12      230.21      282.85     14.53 o 
   1   0  12      222.26      233.19     12.11 o 
   2   0  12      850.08      776.62     21.47 o 
   3   0  12       19.07       17.19     14.37 o 
   4   0  12        1.20       12.13     10.84 o 
  -4   1  12       13.77        9.56     19.45 o 
  -3   1  12        8.22        7.97      7.58 o 
  -2   1  12       87.93       90.94     11.02 o 
  -1   1  12      189.01      189.57      9.47 o 
   0   1  12       16.34       14.08      4.39 o 
   1   1  12      188.92      189.61     18.37 o 
   2   1  12       87.89       77.15      9.77 o 
   3   1  12        8.25        8.90      6.92 o 
   4   1  12       13.74       12.00     14.88 o 
  -4   2  12       26.17        3.96      8.49 o 
  -3   2  12       30.75       28.54     15.34 o 
  -2   2  12       22.60       20.82      6.80 o 
  -1   2  12       91.27      109.44      8.85 o 
   0   2  12      158.88      166.18      7.71 o 
   1   2  12       91.45       89.49      9.89 o 
   2   2  12       22.73       20.14      7.36 o 
   3   2  12       30.83       22.04      8.04 o 
   4   2  12       26.17        7.90     13.40 o 
  -4   3  12        3.99       -0.12     11.03 o 
  -3   3  12       31.64       33.42      9.14 o 
  -2   3  12       17.63       19.90      6.41 o 
  -1   3  12       17.62       19.56      6.04 o 
   0   3  12      105.55      125.65      9.56 o 
   1   3  12       17.68       -0.31      6.29 o 
   2   3  12       17.57       19.62      7.71 o 
   3   3  12       31.60       30.64     11.77 o 
   4   3  12        4.01       22.85     15.52 o 
  -4   4  12       40.91       23.49      9.55 o 
  -3   4  12        1.89        7.04      6.89 o 
  -2   4  12        2.89        5.11      6.59 o 
  -1   4  12      112.88      118.05      9.88 o 
   0   4  12       13.53       19.21      7.24 o 
   1   4  12      112.94      113.62     11.01 o 
   2   4  12        2.88        9.75      7.20 o 
   3   4  12        1.89      -11.40     15.96 o 
   4   4  12       40.89       27.56     17.09 o 
  -4   5  12       39.63       26.85     11.11 o 
  -3   5  12       19.41       31.76     13.30 o 
  -2   5  12       11.37       12.43      7.39 o 
  -1   5  12       27.07       26.59     14.96 o 
   0   5  12       72.68       70.17     10.05 o 
   1   5  12       27.12       27.66      8.11 o 
   2   5  12       11.40        1.58      8.35 o 
   3   5  12       19.37        2.19     12.60 o 
   4   5  12       39.66       38.33     21.33 o 
  -4   6  12       52.36       64.41     19.46 o 
  -3   6  12       42.61       24.55     10.04 o 
  -2   6  12       17.98        9.28     12.23 o 
  -1   6  12       14.90       11.46      7.75 o 
   0   6  12       14.29       30.34      9.27 o 
   1   6  12       14.85       19.08      7.83 o 
   2   6  12       18.01       24.32      8.47 o 
   3   6  12       42.64       34.74     12.85 o 
   4   6  12       52.40       87.69     24.81 o 
  -4   7  12       12.44       19.24     11.56 o 
  -3   7  12       10.53       24.00     13.46 o 
  -2   7  12       59.17       58.01     18.12 o 
  -1   7  12      784.89      837.01     26.52 o 
   0   7  12       21.53       16.05      8.40 o 
   1   7  12      785.41      774.92     23.77 o 
   2   7  12       59.25       53.06     10.32 o 
   3   7  12       10.54        0.34     11.10 o 
   4   7  12       12.46       44.36     27.58 o 
  -4   8  12       28.33       21.44     16.70 o 
  -3   8  12        4.15       -7.41      8.92 o 
  -2   8  12       78.08       52.53     11.42 o 
  -1   8  12      257.80      274.57     21.24 o 
   0   8  12       24.43       14.33      8.60 o 
   1   8  12      257.95      208.62     25.59 o 
   2   8  12       78.01       62.00     20.61 o 
   3   8  12        4.14       13.93     12.14 o 
   4   8  12       28.34       19.86     28.45 o 
  -3   9  12        7.12        7.96      9.84 o 
  -2   9  12        3.66        8.86     15.52 o 
  -1   9  12      202.63      208.64     16.86 o 
   0   9  12       28.30       22.44      8.43 o 
   1   9  12      202.71      212.69     20.45 o 
   2   9  12        3.66      -14.06     13.88 o 
   3   9  12        7.13       13.05     13.75 o 
  -3  10  12       26.68       -6.11     10.80 o 
  -2  10  12       28.29       27.16     21.79 o 
  -1  10  12       48.58       75.82     12.18 o 
   0  10  12        0.12        2.61      8.07 o 
   1  10  12       48.71       50.00     13.75 o 
   2  10  12       28.31       14.31     17.48 o 
   3  10  12       26.72       23.53     19.13 o 
  -3  11  12        0.08       12.55     10.82 o 
  -2  11  12        2.01       -7.75      8.80 o 
  -1  11  12        5.67        1.65      8.19 o 
   0  11  12       28.19       44.00     33.58 o 
   1  11  12        5.67       16.99     16.69 o 
   2  11  12        2.01        9.01     17.87 o 
   3  11  12        0.08       -4.55     17.33 o 
  -3  12  12        0.54        0.36     10.54 o 
  -2  12  12       14.23       11.79     10.78 o 
  -1  12  12       27.74       56.38     11.21 o 
   0  12  12        2.82       -7.26     29.75 o 
   1  12  12       27.78       71.46     24.81 o 
   2  12  12       14.22       15.12     17.62 o 
   3  12  12        0.54        3.73     21.26 o 
  -2  13  12        8.18        9.35     13.82 o 
  -1  13  12       10.49       19.29     16.62 o 
   0  13  12        1.99       -3.54     16.11 o 
   1  13  12       10.49       31.77     20.78 o 
   2  13  12        8.15       15.15     17.40 o 
  -2  14  12        3.77        8.92     13.84 o 
  -1  14  12       42.48       55.33     22.66 o 
   0  14  12       42.70       54.70     27.49 o 
   1  14  12       42.40       70.22     25.71 o 
   2  14  12        3.79       -1.23     16.59 o 
  -1  15  12       45.60       50.65     16.99 o 
   0  15  12        0.84       16.87     22.08 o 
   1  15  12       45.69       74.59     28.23 o 
   1   0  13      234.59      233.41     12.92 o 
   2   0  13      154.58      136.55     12.62 o 
   3   0  13        2.69       -9.25      6.16 o 
   4   0  13        9.62       -8.67      9.71 o 
  -4   1  13        8.60       18.13     20.03 o 
  -3   1  13       19.22       26.70      8.84 o 
  -2   1  13      693.37      715.49     28.23 o 
  -1   1  13      192.83      205.08     15.92 o 
   0   1  13       78.21       73.71      9.22 o 
   1   1  13      192.76      195.40     12.87 o 
   2   1  13      693.42      660.85     24.55 o 
   3   1  13       19.17        5.25     10.32 o 
   4   1  13        8.61       13.90     11.70 o 
  -4   2  13        3.34       -1.19     10.04 o 
  -3   2  13       42.58       43.02     11.98 o 
  -2   2  13       73.61       75.99     14.59 o 
  -1   2  13        1.90       -0.14      5.15 o 
   0   2  13       67.46       62.68     10.69 o 
   1   2  13        1.92        5.46      5.95 o 
   2   2  13       73.59       92.40     10.68 o 
   3   2  13       42.67       36.09     11.22 o 
   4   2  13        3.35      -12.98     11.67 o 
  -4   3  13        7.10        2.97      8.66 o 
  -3   3  13       27.53       38.27     11.28 o 
  -2   3  13       25.98       19.68      7.68 o 
  -1   3  13      196.39      198.83     19.68 o 
   0   3  13      117.51      120.40     10.25 o 
   1   3  13      196.48      225.63     14.62 o 
   2   3  13       26.07       29.99      8.76 o 
   3   3  13       27.45       36.47     12.79 o 
   4   3  13        7.10       16.96     15.59 o 
  -4   4  13        1.25        2.31     15.22 o 
  -3   4  13       18.15       18.04      8.66 o 
  -2   4  13        4.40       -4.78      7.02 o 
  -1   4  13       15.00        9.26      9.00 o 
   0   4  13        0.32       -2.90      5.58 o 
   1   4  13       15.01       11.80      8.49 o 
   2   4  13        4.38        0.86      8.01 o 
   3   4  13       18.13       26.71     10.58 o 
   4   4  13        1.24      -16.49     12.52 o 
  -4   5  13       29.59        5.66     10.33 o 
  -3   5  13        7.12        3.42      8.01 o 
  -2   5  13       10.16        3.09      7.11 o 
  -1   5  13       30.35       38.62     12.59 o 
   0   5  13       25.41       16.49      8.04 o 
   1   5  13       30.55       29.99     12.30 o 
   2   5  13       10.19        9.33      9.10 o 
   3   5  13        7.15        4.42      9.64 o 
   4   5  13       29.57       54.99     22.54 o 
  -4   6  13       16.05       24.84     13.53 o 
  -3   6  13        2.44       -8.38     12.80 o 
  -2   6  13       39.08       34.12     10.09 o 
  -1   6  13       72.39       57.50     10.40 o 
   0   6  13       82.77       82.85     11.26 o 
   1   6  13       72.47       83.46     10.95 o 
   2   6  13       39.00       42.63     11.74 o 
   3   6  13        2.43       16.66     38.83 o 
   4   6  13       16.03       12.83     30.13 o 
  -4   7  13       12.01        2.52     10.46 o 
  -3   7  13        7.17       13.69      9.61 o 
  -2   7  13       14.63        8.61      9.12 o 
  -1   7  13       68.79       75.80     11.68 o 
   0   7  13       84.11       95.88     11.82 o 
   1   7  13       68.73       78.06     11.10 o 
   2   7  13       14.65       20.13     10.61 o 
   3   7  13        7.20       12.53     11.54 o 
   4   7  13       12.04       25.48     24.70 o 
  -3   8  13        0.51      -12.22      9.13 o 
  -2   8  13       95.15       88.50     19.18 o 
  -1   8  13      115.48      143.78     25.37 o 
   0   8  13       16.84       10.72      8.16 o 
   1   8  13      115.42      134.56     23.20 o 
   2   8  13       95.15       94.61     22.17 o 
   3   8  13        0.51        1.02     11.87 o 
  -3   9  13        0.75        7.33     10.46 o 
  -2   9  13       25.80       19.20      9.10 o 
  -1   9  13      155.71      158.37     15.59 o 
   0   9  13       16.77        4.68     11.69 o 
   1   9  13      155.59      154.74     38.39 o 
   2   9  13       25.87       25.03     18.99 o 
   3   9  13        0.75        4.49     15.92 o 
  -3  10  13        3.38       11.20     11.79 o 
  -2  10  13        8.38        4.91      9.43 o 
  -1  10  13       52.85       35.28     10.73 o 
   0  10  13       77.18       84.14     14.46 o 
   1  10  13       52.83       67.86     28.14 o 
   2  10  13        8.43        7.51     17.63 o 
   3  10  13        3.37       22.77     19.58 o 
  -3  11  13        0.41       17.18     13.64 o 
  -2  11  13        3.81        6.31     10.80 o 
  -1  11  13        5.92        5.73      8.55 o 
   0  11  13       24.05       17.59     19.11 o 
   1  11  13        5.90        6.41     16.85 o 
   2  11  13        3.82       37.53     19.81 o 
   3  11  13        0.41       22.49     19.89 o 
  -2  12  13        2.17        8.16     11.05 o 
  -1  12  13        9.19       15.23      9.42 o 
   0  12  13       12.56        8.04     21.47 o 
   1  12  13        9.21       25.49     19.68 o 
   2  12  13        2.16        8.31     18.52 o 
  -2  13  13        3.35        4.08      9.28 o 
  -1  13  13       23.34       17.38     10.69 o 
   0  13  13       35.40       14.75     13.30 o 
   1  13  13       23.30       37.96     22.76 o 
   2  13  13        3.35       26.34     20.48 o 
  -1  14  13       35.27       83.96     21.75 o 
   0  14  13        4.87       -3.67     18.66 o 
   1  14  13       35.23       78.62     26.71 o 
   0   0  14      183.31      183.12     24.08 o 
   1   0  14       12.71        1.38      6.10 o 
   2   0  14      417.09      390.70     24.01 o 
   3   0  14       47.90       46.70     10.22 o 
   4   0  14        5.68       -1.22     10.50 o 
  -4   1  14        2.09       -2.39     10.22 o 
  -3   1  14        6.53       25.20     10.56 o 
  -2   1  14      126.97      129.92     14.58 o 
  -1   1  14      205.66      236.14     15.97 o 
   0   1  14       18.79       25.46      7.62 o 
   1   1  14      205.93      244.83     14.53 o 
   2   1  14      127.19      144.75     12.75 o 
   3   1  14        6.52       15.32      8.13 o 
   4   1  14        2.08      -13.32      8.88 o 
  -4   2  14        5.36        4.67      9.42 o 
  -3   2  14       12.66       20.02      8.99 o 
  -2   2  14      193.63      178.01     14.58 o 
  -1   2  14      145.28      154.13     12.69 o 
   0   2  14        3.29        5.88      8.53 o 
   1   2  14      145.36      117.26     11.71 o 
   2   2  14      193.54      196.47     14.88 o 
   3   2  14       12.68       26.66     10.45 o 
   4   2  14        5.35        1.05     10.95 o 
  -4   3  14        1.18       -0.12      9.20 o 
  -3   3  14        5.34        5.92      8.37 o 
  -2   3  14        1.46       -1.92      6.59 o 
  -1   3  14       35.94       21.80      9.29 o 
   0   3  14        9.91       16.43      9.14 o 
   1   3  14       35.89       48.90      9.12 o 
   2   3  14        1.46       -3.48      6.93 o 
   3   3  14        5.35       -1.55     15.41 o 
   4   3  14        1.17        4.95     15.51 o 
  -4   4  14        1.74       -5.38      8.82 o 
  -3   4  14        0.77        3.56     10.35 o 
  -2   4  14       14.14       16.22     11.19 o 
  -1   4  14        3.24       -4.27      6.64 o 
   0   4  14        0.26        0.15      6.42 o 
   1   4  14        3.23        4.49      7.41 o 
   2   4  14       14.14        4.00      7.52 o 
   3   4  14        0.77       -6.32     13.01 o 
   4   4  14        1.75       -2.65     13.30 o 
  -4   5  14        1.38       -0.92     12.13 o 
  -3   5  14       27.57       30.39     16.47 o 
  -2   5  14       61.29       61.25     11.65 o 
  -1   5  14       27.11       19.50      8.69 o 
   0   5  14      119.25      136.75     14.32 o 
   1   5  14       27.15       13.83      7.77 o 
   2   5  14       61.28       57.27     13.50 o 
   3   5  14       27.58       20.17     11.11 o 
   4   5  14        1.38        0.50     18.38 o 
  -4   6  14        3.69       17.27     12.77 o 
  -3   6  14        2.44        6.69     10.06 o 
  -2   6  14      156.58      138.88     22.47 o 
  -1   6  14       31.74       25.08     19.99 o 
   0   6  14       22.18       33.52      9.70 o 
   1   6  14       31.87       26.63     11.40 o 
   2   6  14      156.58      138.07     17.58 o 
   3   6  14        2.43       28.95     14.77 o 
   4   6  14        3.69       53.44     37.11 o 
  -3   7  14        2.35       -4.08      8.34 o 
  -2   7  14       65.06       90.84     14.01 o 
  -1   7  14      143.83      130.76     14.41 o 
   0   7  14       17.45        5.57      8.54 o 
   1   7  14      143.88      146.33     13.90 o 
   2   7  14       65.11       62.21     21.18 o 
   3   7  14        2.37       -3.40     15.25 o 
  -3   8  14        1.02       15.87     10.88 o 
  -2   8  14      242.20      238.78     24.61 o 
  -1   8  14       32.92       22.46      9.37 o 
   0   8  14        4.58        5.83      7.84 o 
   1   8  14       32.89        7.96     10.60 o 
   2   8  14      242.38      192.38     42.79 o 
   3   8  14        1.03       29.10     20.08 o 
  -3   9  14        4.05        9.41     11.05 o 
  -2   9  14       32.42       22.61     10.35 o 
  -1   9  14       36.98       38.16     13.31 o 
   0   9  14      106.08      118.08     13.84 o 
   1   9  14       36.88       41.92     12.74 o 
   2   9  14       32.44       14.15     14.93 o 
   3   9  14        4.04       -7.51     16.08 o 
  -3  10  14        1.63        6.75     11.98 o 
  -2  10  14       17.28       12.40      9.06 o 
  -1  10  14       36.25       32.83     10.86 o 
   0  10  14       19.72        0.54     11.77 o 
   1  10  14       36.23       14.98     21.32 o 
   2  10  14       17.28       12.47     18.63 o 
   3  10  14        1.63        6.52     17.94 o 
  -2  11  14        2.47       14.66      9.98 o 
  -1  11  14        1.07        1.46      8.46 o 
   0  11  14       10.71        0.26     10.66 o 
   1  11  14        1.07       -4.94     11.64 o 
   2  11  14        2.49        3.80     16.59 o 
  -2  12  14        3.09       12.68     11.28 o 
  -1  12  14        4.50        8.65      9.84 o 
   0  12  14        4.05       18.81     16.53 o 
   1  12  14        4.49       54.38     24.15 o 
   2  12  14        3.08       19.89     20.92 o 
  -1  13  14       25.77       48.51     12.75 o 
   0  13  14        0.87       -2.53     11.49 o 
   1  13  14       25.80       31.84     21.36 o 
  -1  14  14       19.83        6.49     13.97 o 
   0  14  14        4.68       30.12     22.60 o 
   1  14  14       19.86       12.78     17.93 o 
   1   0  15      146.61      157.11     14.22 o 
   2   0  15      561.20      521.93     23.77 o 
   3   0  15        3.70       11.59      8.32 o 
   4   0  15        0.02        2.34     11.02 o 
  -4   1  15        0.79      -14.13     11.26 o 
  -3   1  15        9.07       13.88      9.06 o 
  -2   1  15       28.66       18.53      7.90 o 
  -1   1  15       81.72      102.94     13.25 o 
   0   1  15        2.35       19.02      9.43 o 
   1   1  15       81.83       76.10     14.39 o 
   2   1  15       28.72       35.60      8.24 o 
   3   1  15        9.10       11.29      7.89 o 
   4   1  15        0.80       -2.88     10.02 o 
  -4   2  15        5.30       24.68     10.89 o 
  -3   2  15        6.48       10.77      8.99 o 
  -2   2  15       26.19       23.72      8.05 o 
  -1   2  15      214.27      206.29     21.39 o 
   0   2  15        1.11        3.67      6.40 o 
   1   2  15      214.25      212.35     14.76 o 
   2   2  15       26.22       22.11      8.54 o 
   3   2  15        6.47       12.16      9.19 o 
   4   2  15        5.30       13.25     18.11 o 
  -4   3  15        2.61        9.88     11.12 o 
  -3   3  15       18.84        7.81      9.46 o 
  -2   3  15        2.87       18.37      8.06 o 
  -1   3  15       59.70       48.60     11.22 o 
   0   3  15       14.88       19.44     14.15 o 
   1   3  15       59.75       56.92     12.58 o 
   2   3  15        2.91       -8.40      9.31 o 
   3   3  15       18.84       14.91     10.73 o 
   4   3  15        2.62      -13.62     12.41 o 
  -4   4  15        0.28       -5.10      9.44 o 
  -3   4  15        4.74       17.39      8.86 o 
  -2   4  15        3.11        5.88      8.47 o 
  -1   4  15       13.92       10.15     18.79 o 
   0   4  15       44.63       32.66      7.97 o 
   1   4  15       13.83       19.62      7.85 o 
   2   4  15        3.09        2.22      8.71 o 
   3   4  15        4.72      -14.23      9.48 o 
   4   4  15        0.28       -1.73     16.96 o 
  -4   5  15        0.50       -6.72      9.90 o 
  -3   5  15       13.62        8.66      9.33 o 
  -2   5  15       53.21       61.19     14.22 o 
  -1   5  15        4.10        3.55      9.38 o 
   0   5  15        3.23        1.43      6.82 o 
   1   5  15        4.03        2.23      9.94 o 
   2   5  15       53.28       62.92     14.12 o 
   3   5  15       13.65        1.17     10.15 o 
   4   5  15        0.50       -5.11     15.43 o 
  -3   6  15       20.17        0.16     21.27 o 
  -2   6  15       31.78       37.04     12.75 o 
  -1   6  15       83.31       84.04     16.15 o 
   0   6  15        0.16       -1.74      6.98 o 
   1   6  15       83.39       92.06     12.55 o 
   2   6  15       31.76       39.23     12.27 o 
   3   6  15       20.17       17.47     17.72 o 
  -3   7  15        1.63      -13.08      8.72 o 
  -2   7  15      162.00      113.49     15.78 o 
  -1   7  15       30.83       21.22      9.18 o 
   0   7  15       77.86       81.90     16.92 o 
   1   7  15       30.88       18.18      8.74 o 
   2   7  15      161.99      162.46     19.15 o 
   3   7  15        1.64        6.40     16.02 o 
  -3   8  15        4.06        5.20     12.31 o 
  -2   8  15        9.37       11.17     17.40 o 
  -1   8  15       52.86       56.26     12.06 o 
   0   8  15        6.21       -0.34      8.06 o 
   1   8  15       52.80       25.05     12.14 o 
   2   8  15        9.39       17.41     12.15 o 
   3   8  15        4.05        9.08     17.68 o 
  -3   9  15        0.46       -0.30     11.61 o 
  -2   9  15       20.63       14.04     10.18 o 
  -1   9  15       23.40       19.55      9.71 o 
   0   9  15        4.01       11.66     12.44 o 
   1   9  15       23.41        5.54     10.42 o 
   2   9  15       20.60       32.90     19.61 o 
   3   9  15        0.46        5.17     19.22 o 
  -3  10  15        0.10       -4.48     14.39 o 
  -2  10  15        2.12       -3.10      8.47 o 
  -1  10  15        6.11        5.67     10.65 o 
   0  10  15       25.17       27.52     16.78 o 
   1  10  15        6.10        5.80     11.62 o 
   2  10  15        2.13       11.84     17.02 o 
   3  10  15        0.10        2.15     20.16 o 
  -2  11  15        3.16        0.48     11.57 o 
  -1  11  15       12.59        7.06     10.68 o 
   0  11  15        0.46       16.88     13.66 o 
   1  11  15       12.56        4.99     15.26 o 
   2  11  15        3.15        3.08     17.69 o 
  -2  12  15        0.94        0.38     10.63 o 
  -1  12  15        8.99       20.66     11.37 o 
   0  12  15        0.44       42.83     14.38 o 
   1  12  15        8.98       25.76     19.68 o 
   2  12  15        0.94        4.69     19.16 o 
  -1  13  15       18.80        3.17     10.03 o 
   0  13  15        0.07       25.88     16.03 o 
   1  13  15       18.81       27.40     21.00 o 
   0   0  16       64.75       45.10     15.64 o 
   1   0  16        0.15       -1.24     10.86 o 
   2   0  16       35.82       45.54      9.34 o 
   3   0  16        4.63       13.57      8.74 o 
   4   0  16        0.23       -2.90     10.33 o 
  -4   1  16       10.81       17.98     16.82 o 
  -3   1  16        4.38        8.21      8.03 o 
  -2   1  16       48.02       48.55     12.23 o 
  -1   1  16      187.72      176.43     15.89 o 
   0   1  16       89.76      120.45     15.87 o 
   1   1  16      187.60      207.05     14.70 o 
   2   1  16       48.06       52.69      9.59 o 
   3   1  16        4.37        2.64      7.95 o 
   4   1  16       10.83       18.12     13.01 o 
  -4   2  16        5.90        6.98     11.52 o 
  -3   2  16        9.65       13.19      9.62 o 
  -2   2  16       63.93       76.80     13.43 o 
  -1   2  16      250.75      228.60     18.07 o 
   0   2  16        9.98       13.45      9.78 o 
   1   2  16      250.83      228.46     15.71 o 
   2   2  16       63.92       55.86     15.07 o 
   3   2  16        9.64       12.89     10.16 o 
   4   2  16        5.90       17.18     13.42 o 
  -4   3  16        0.64      -11.48     10.95 o 
  -3   3  16        2.26        0.22      8.81 o 
  -2   3  16       60.61       48.54     13.71 o 
  -1   3  16       59.13       66.53     15.64 o 
   0   3  16       17.86        3.37      8.59 o 
   1   3  16       59.25       39.64     10.89 o 
   2   3  16       60.58       61.36     11.10 o 
   3   3  16        2.28       -1.13      9.66 o 
   4   3  16        0.64        5.16     18.20 o 
  -3   4  16       37.40       22.08     12.41 o 
  -2   4  16       14.41        7.57     11.00 o 
  -1   4  16       28.79       19.40     10.90 o 
   0   4  16       67.36       54.71     18.26 o 
   1   4  16       28.74       36.35      9.16 o 
   2   4  16       14.40        9.69      9.87 o 
   3   4  16       37.37       50.43     14.62 o 
  -3   5  16        2.48       19.93     13.84 o 
  -2   5  16       15.73       21.42     18.39 o 
  -1   5  16       13.95       19.19     10.96 o 
   0   5  16       13.41       12.00      7.53 o 
   1   5  16       13.95        9.21      7.60 o 
   2   5  16       15.75       11.16     10.92 o 
   3   5  16        2.48       14.74     11.76 o 
  -3   6  16       24.75       42.54     13.80 o 
  -2   6  16       38.64       29.43     12.83 o 
  -1   6  16       20.61       19.16      9.53 o 
   0   6  16       20.34       10.38      9.14 o 
   1   6  16       20.62       23.10      9.49 o 
   2   6  16       38.66       36.57     12.80 o 
   3   6  16       24.77       61.88     24.38 o 
  -3   7  16        3.70        8.58     14.51 o 
  -2   7  16      130.14      108.62     18.16 o 
  -1   7  16      116.34       98.38     13.56 o 
   0   7  16        8.50        4.66      8.02 o 
   1   7  16      116.40      101.76     13.21 o 
   2   7  16      130.17      142.66     20.85 o 
   3   7  16        3.72       21.26     18.60 o 
  -3   8  16        0.11       -4.22     11.06 o 
  -2   8  16       29.73       25.93     24.48 o 
  -1   8  16       11.71        3.71      8.64 o 
   0   8  16        2.57        9.19      8.54 o 
   1   8  16       11.67        5.05     10.46 o 
   2   8  16       29.70       32.56     31.15 o 
   3   8  16        0.11        9.35     19.25 o 
  -3   9  16        3.21        8.88     13.28 o 
  -2   9  16       24.38        6.54      9.86 o 
  -1   9  16        7.40       16.26     13.16 o 
   0   9  16       33.57       31.63     17.82 o 
   1   9  16        7.45       12.66     10.89 o 
   2   9  16       24.40       68.36     24.67 o 
   3   9  16        3.19       -1.84     17.53 o 
  -2  10  16        7.47       -3.20      9.84 o 
  -1  10  16        4.00       11.94     10.34 o 
   0  10  16        1.56       10.04      9.92 o 
   1  10  16        3.99        9.94     12.44 o 
   2  10  16        7.47       12.86     17.38 o 
  -2  11  16        6.23       15.82     15.48 o 
  -1  11  16        4.69       11.77     10.96 o 
   0  11  16       18.28       50.52     15.33 o 
   1  11  16        4.71       14.34     12.13 o 
   2  11  16        6.23       23.33     19.44 o 
  -1  12  16       10.01       11.86     13.13 o 
   0  12  16       15.85       30.14     16.69 o 
   1  12  16       10.02       18.68     18.22 o 
   0  13  16        3.34        9.47     21.66 o 
   1   0  17      319.29      257.61     21.95 o 
   2   0  17        1.66        4.39      7.33 o 
   3   0  17        6.94       14.36     12.18 o 
  -3   1  17        3.49       -2.74      8.68 o 
  -2   1  17        6.89       19.79     14.69 o 
  -1   1  17      132.05      143.62     18.16 o 
   0   1  17        7.44       -0.54      9.17 o 
   1   1  17      132.04       99.46     15.04 o 
   2   1  17        6.86       -7.15      7.39 o 
   3   1  17        3.48        3.37      8.53 o 
  -3   2  17       21.69        8.01      8.75 o 
  -2   2  17        1.86       23.03     10.32 o 
  -1   2  17       83.27       92.78     14.43 o 
   0   2  17       44.79       42.79     12.46 o 
   1   2  17       83.13       90.31     26.76 o 
   2   2  17        1.86       -9.62      6.91 o 
   3   2  17       21.69        3.48     14.56 o 
  -3   3  17       14.14       14.05     12.36 o 
  -2   3  17        6.10       -4.73      8.65 o 
  -1   3  17       30.83       40.44     10.61 o 
   0   3  17       29.47       14.06     10.21 o 
   1   3  17       30.72       28.56     15.98 o 
   2   3  17        6.09      -12.24      9.73 o 
   3   3  17       14.19       -5.53     10.16 o 
  -3   4  17       26.28       22.40     12.61 o 
  -2   4  17        8.86        8.34     10.67 o 
  -1   4  17       15.28       13.79      9.58 o 
   0   4  17       76.22       91.96     15.49 o 
   1   4  17       15.27        9.03      7.44 o 
   2   4  17        8.90        3.33      8.23 o 
   3   4  17       26.28       33.83     13.25 o 
  -3   5  17       30.15        9.14     10.78 o 
  -2   5  17        5.47        9.51     11.02 o 
  -1   5  17        2.24       -2.74      8.74 o 
   0   5  17        0.69        0.70      8.02 o 
   1   5  17        2.23       14.55      8.47 o 
   2   5  17        5.48       20.20     11.48 o 
   3   5  17       30.07       38.99     14.85 o 
  -3   6  17       33.24       25.63     13.67 o 
  -2   6  17       12.49        3.89     11.50 o 
  -1   6  17       12.00       12.08     10.41 o 
   0   6  17       34.19       12.79     10.39 o 
   1   6  17       12.01        7.68      8.39 o 
   2   6  17       12.46       15.67     11.87 o 
   3   6  17       33.25       16.51     18.59 o 
  -3   7  17        4.26       14.72     13.95 o 
  -2   7  17        6.76        0.03     11.91 o 
  -1   7  17       27.32       35.45     12.17 o 
   0   7  17        7.83        0.77      8.98 o 
   1   7  17       27.35       27.09      9.86 o 
   2   7  17        6.73        5.20     11.68 o 
   3   7  17        4.25        5.51     19.04 o 
  -3   8  17        0.64       -5.87     12.56 o 
  -2   8  17       27.10       12.38     11.71 o 
  -1   8  17        7.78       -0.02      8.50 o 
   0   8  17        1.81        2.96      9.01 o 
   1   8  17        7.77       25.37     12.74 o 
   2   8  17       27.09       32.21     13.46 o 
   3   8  17        0.64       -2.97     18.03 o 
  -2   9  17        2.03       -6.31     10.20 o 
  -1   9  17       12.30       13.06     10.64 o 
   0   9  17        1.72       -4.00      8.82 o 
   1   9  17       12.32       31.27     13.42 o 
   2   9  17        2.03       24.67     18.69 o 
  -2  10  17        1.19      -11.68     13.46 o 
  -1  10  17        2.54        9.70     17.48 o 
   0  10  17        4.61       19.83      9.94 o 
   1  10  17        2.52       17.96     12.19 o 
   2  10  17        1.19       -6.53     16.63 o 
  -1  11  17        4.23       12.69     11.00 o 
   0  11  17        0.52       23.88     13.59 o 
   1  11  17        4.25       43.25     14.61 o 
  -1  12  17        4.03       11.33     13.41 o 
   0  12  17       23.87       29.59     17.51 o 
   1  12  17        4.03       18.21     20.13 o 
   0   0  18        4.07       -9.51     12.32 o 
   1   0  18       74.58       77.99     14.94 o 
   2   0  18       39.49       58.56     12.95 o 
   3   0  18        6.70        1.79      9.48 o 
  -3   1  18        8.52       13.48     11.45 o 
  -2   1  18       23.04       33.98     11.20 o 
  -1   1  18       56.17       65.16     14.47 o 
   0   1  18        0.66        6.23     18.82 o 
   1   1  18       56.11       45.38     12.07 o 
   2   1  18       23.08       36.28     20.33 o 
   3   1  18        8.51       16.47      9.97 o 
  -3   2  18       11.13        0.62     11.46 o 
  -2   2  18        4.77       -4.31      9.90 o 
  -1   2  18       10.98       14.40     12.06 o 
   0   2  18      367.66      396.76     26.05 o 
   1   2  18       10.94       13.52     10.34 o 
   2   2  18        4.75       10.20     14.50 o 
   3   2  18       11.13       12.79     11.67 o 
  -3   3  18       51.81       53.46     19.14 o 
  -2   3  18        0.03       -5.11      8.42 o 
  -1   3  18        5.49       19.25     19.94 o 
   0   3  18        0.06       -0.81     14.63 o 
   1   3  18        5.49       16.23     10.53 o 
   2   3  18        0.03        8.87      8.67 o 
   3   3  18       51.84       41.91     14.48 o 
  -3   4  18        9.36       33.83     19.69 o 
  -2   4  18       10.75        1.44     11.66 o 
  -1   4  18        3.03       13.99      9.48 o 
   0   4  18      470.63      465.15     36.51 o 
   1   4  18        3.02        1.06      8.17 o 
   2   4  18       10.76       11.68     11.64 o 
   3   4  18        9.35       -2.85     11.36 o 
  -3   5  18       72.60       54.34     16.24 o 
  -2   5  18        3.18        9.61     10.60 o 
  -1   5  18       11.57       -0.80      9.93 o 
   0   5  18       34.92       13.84     12.20 o 
   1   5  18       11.60        9.47      8.78 o 
   2   5  18        3.19        7.04     17.58 o 
   3   5  18       72.67       75.22     17.40 o 
  -3   6  18       22.08       29.84     14.42 o 
  -2   6  18        3.71       10.97     13.34 o 
  -1   6  18       14.76        2.13     10.46 o 
   0   6  18      121.23       83.16     16.06 o 
   1   6  18       14.77       21.60      9.93 o 
   2   6  18        3.71        1.22     10.58 o 
   3   6  18       22.10       21.15     20.70 o 
  -2   7  18       18.16       17.23     13.00 o 
  -1   7  18        0.86        2.87     16.19 o 
   0   7  18        1.22        0.38      8.61 o 
   1   7  18        0.86       -0.94      8.48 o 
   2   7  18       18.13       18.56     12.06 o 
  -2   8  18        1.36        7.04     11.96 o 
  -1   8  18       43.16       29.10     12.77 o 
   0   8  18        0.01       -8.77      7.89 o 
   1   8  18       43.24       34.07     13.88 o 
   2   8  18        1.37       -0.16     11.37 o 
  -2   9  18        0.39       -2.72     19.95 o 
  -1   9  18       11.25       25.06     12.94 o 
   0   9  18        3.57       -6.54     11.48 o 
   1   9  18       11.22       13.45     12.03 o 
   2   9  18        0.40        5.44     18.71 o 
  -1  10  18        0.05       -1.43     14.08 o 
   0  10  18        1.57        8.75     17.49 o 
   1  10  18        0.05       10.88     13.30 o 
  -1  11  18        0.03       -8.31     10.03 o 
   0  11  18       36.16       50.51     16.03 o 
   1  11  18        0.03       18.16     14.24 o 
   1   0  19        0.07       15.57     10.87 o 
   2   0  19        9.92        2.55     10.85 o 
   3   0  19        0.74       -1.22     12.14 o 
  -3   1  19        8.58        5.93     12.70 o 
  -2   1  19        0.60       -1.72      9.15 o 
  -1   1  19        4.22        4.22     10.13 o 
   0   1  19        0.13       -0.56      9.60 o 
   1   1  19        4.19        5.43     10.17 o 
   2   1  19        0.61       -8.23      9.82 o 
   3   1  19        8.56       12.91     17.98 o 
  -3   2  19        5.50       -3.95     12.19 o 
  -2   2  19        0.82       -5.12     10.26 o 
  -1   2  19        2.04       -6.22     11.07 o 
   0   2  19      199.25      162.25     25.67 o 
   1   2  19        2.04       16.01     10.46 o 
   2   2  19        0.83        5.86     11.72 o 
   3   2  19        5.51        4.72     11.37 o 
  -3   3  19        0.79      -13.94     10.77 o 
  -2   3  19        1.24       -2.30      9.66 o 
  -1   3  19       30.21       44.35     12.48 o 
   0   3  19       76.59      109.56     21.59 o 
   1   3  19       30.20       14.75     10.52 o 
   2   3  19        1.24       -4.74     23.53 o 
   3   3  19        0.78        0.91     15.29 o 
  -3   4  19       12.95       -8.35     11.96 o 
  -2   4  19        5.45       -5.71     17.13 o 
  -1   4  19       12.96        1.79     10.76 o 
   0   4  19       34.30       42.48     13.23 o 
   1   4  19       12.95       30.26     13.06 o 
   2   4  19        5.46        9.28     10.94 o 
   3   4  19       12.96        5.51     11.53 o 
  -2   5  19        7.13       15.13     11.13 o 
  -1   5  19        4.22       18.65     10.64 o 
   0   5  19       17.76        6.76     11.24 o 
   1   5  19        4.21       -2.87     15.76 o 
   2   5  19        7.15       29.65     14.97 o 
  -2   6  19        1.67        7.30     11.87 o 
  -1   6  19        9.57       -7.81     10.20 o 
   0   6  19        3.41        1.04     10.76 o 
   1   6  19        9.60        9.93      9.54 o 
   2   6  19        1.67       11.13     12.37 o 
  -2   7  19        0.41       -8.56     15.27 o 
  -1   7  19        0.36        3.75     11.53 o 
   0   7  19        6.12       20.96     12.62 o 
   1   7  19        0.37       -1.47     10.62 o 
   2   7  19        0.40       16.99     13.27 o 
  -2   8  19        1.03        1.23     13.30 o 
  -1   8  19        2.07        3.21     16.18 o 
   0   8  19        0.69      -19.07     12.97 o 
   1   8  19        2.06       21.28     13.30 o 
   2   8  19        1.03        4.94     12.91 o 
  -1   9  19        2.18       13.66     14.07 o 
   0   9  19        0.07        0.65      9.04 o 
   1   9  19        2.18        7.33     11.72 o 
  -1  10  19        7.05        6.64     12.74 o 
   0  10  19       18.03       26.18     14.55 o 
   1  10  19        7.07       26.86     14.71 o 
   0   0  20       20.04       -6.03     14.84 o 
   1   0  20        6.18       -3.52     21.22 o 
   2   0  20        7.43      -12.77     16.48 o 
   3   0  20        0.01       -1.03     11.53 o 
  -3   1  20        1.20        9.85     15.62 o 
  -2   1  20        1.81        5.48     11.31 o 
  -1   1  20        5.66        5.14     10.89 o 
   0   1  20       15.30       15.33     12.14 o 
   1   1  20        5.69       -5.35     11.07 o 
   2   1  20        1.80        5.31     13.59 o 
   3   1  20        1.20      -22.66     15.10 o 
  -2   2  20        5.05      -15.36     10.24 o 
  -1   2  20       12.23       31.02     13.00 o 
   0   2  20       47.71        6.05     12.50 o 
   1   2  20       12.24       22.15     11.58 o 
   2   2  20        5.05      -13.68     13.09 o 
  -2   3  20        6.10       19.99     11.86 o 
  -1   3  20       35.13       74.18     16.98 o 
   0   3  20      231.56      206.24     22.91 o 
   1   3  20       35.17       30.30     12.98 o 
   2   3  20        6.08       19.23     13.56 o 
  -2   4  20        1.38        6.68     11.38 o 
  -1   4  20        6.35        8.34     23.42 o 
   0   4  20        2.03        6.05     19.74 o 
   1   4  20        6.33       20.60     13.16 o 
   2   4  20        1.39       13.15     18.65 o 
  -2   5  20        1.50       10.96     11.97 o 
  -1   5  20       36.68       17.32     12.26 o 
   0   5  20      112.48       93.28     17.80 o 
   1   5  20       36.72       25.27     13.72 o 
   2   5  20        1.51        7.80     17.42 o 
  -2   6  20        2.75       16.19     12.30 o 
  -1   6  20       23.61       21.86     12.55 o 
   0   6  20        0.00        9.80     12.17 o 
   1   6  20       23.59        8.05     11.66 o 
   2   6  20        2.75        5.30     13.14 o 
  -2   7  20        0.41        6.84     18.21 o 
  -1   7  20        0.96       -6.16     11.38 o 
   0   7  20        1.90        6.00     11.72 o 
   1   7  20        0.95        3.79     18.96 o 
   2   7  20        0.41        6.34     13.47 o 
  -1   8  20        5.24       -2.16     17.07 o 
   0   8  20        2.24       -5.02     11.83 o 
   1   8  20        5.26       15.26     15.45 o 
  -1   9  20        7.55       15.61     13.78 o 
   0   9  20        0.27       -3.94     12.34 o 
   1   9  20        7.55       12.77     13.96 o 
   1   0  21        1.40        1.37     10.48 o 
   2   0  21        4.54      -11.22     11.23 o 
  -2   1  21        2.54      -12.04     12.81 o 
  -1   1  21        4.68       -7.87     11.30 o 
   0   1  21       41.13       21.75     13.31 o 
   1   1  21        4.67       -6.30     11.02 o 
   2   1  21        2.55      -10.21     11.60 o 
  -2   2  21        2.93        4.76     12.16 o 
  -1   2  21        5.77       12.15     12.64 o 
   0   2  21       11.85       -3.09     11.33 o 
   1   2  21        5.79       29.57     13.45 o 
   2   2  21        2.94        0.69     12.22 o 
  -2   3  21        4.98       -6.55     12.03 o 
  -1   3  21        6.79       33.13     14.26 o 
   0   3  21       40.26       49.56     15.41 o 
   1   3  21        6.78        4.34     11.45 o 
   2   3  21        4.99       -2.81     12.52 o 
  -2   4  21        4.18        3.99     12.41 o 
  -1   4  21       81.84       54.80     34.52 o 
   0   4  21        1.51       -1.88     18.22 o 
   1   4  21       81.87       58.20     19.75 o 
   2   4  21        4.18        1.00     17.44 o 
  -2   5  21        1.90        5.45     12.74 o 
  -1   5  21        7.17       18.12     12.40 o 
   0   5  21        3.44       10.42     13.04 o 
   1   5  21        7.18       13.13     13.12 o 
   2   5  21        1.91       -4.08     18.08 o 
  -1   6  21       21.81       12.08     13.45 o 
   0   6  21        1.13       12.15     13.86 o 
   1   6  21       21.80       16.01     14.38 o 
  -1   7  21        3.12      -10.20     10.76 o 
   0   7  21        2.79        8.70     17.16 o 
   1   7  21        3.12        8.35     21.74 o 
   0   8  21        0.09      -18.38     12.25 o 
   0   0  22        4.67       23.47     16.69 o 
   1   0  22        1.12        2.00     11.86 o 
   2   0  22       16.27       11.92     14.52 o 
  -2   1  22        0.03       -0.76     12.80 o 
  -1   1  22        4.24      -13.34     12.44 o 
   0   1  22        1.28        1.67     11.84 o 
   1   1  22        4.23        8.13     11.03 o 
   2   1  22        0.02       -4.56     11.36 o 
  -2   2  22        7.87       -1.55     13.87 o 
  -1   2  22        6.60        3.50     13.10 o 
   0   2  22        3.19       -5.71     10.90 o 
   1   2  22        6.60       19.47     15.29 o 
   2   2  22        7.88       17.14     30.80 o 
  -1   3  22       19.19       20.32     25.65 o 
   0   3  22        0.01        1.41     19.82 o 
   1   3  22       19.14       13.49     12.99 o 
  -1   4  22       51.34       65.76     18.19 o 
   0   4  22        0.00       -8.60     15.61 o 
   1   4  22       51.34       26.16     13.81 o 
  -1   5  22       25.36       36.69     15.87 o 
   0   5  22        8.74        9.77     13.60 o 
   1   5  22       25.36       25.09     14.40 o 
   0   6  22        0.03        5.94     12.71 o 
   1   0  23        1.55        9.89     12.73 o 
  -1   1  23        4.95       14.77     14.85 o 
   0   1  23        4.62        4.75     25.97 o 
   1   1  23        4.95        7.53     13.11 o 
  -1   2  23        1.32       -0.55     13.18 o 
   0   2  23        0.00       15.26     14.63 o 
   1   2  23        1.32        5.51     12.96 o 
  -1   3  23       27.24       24.20     16.18 o 
   0   3  23        1.72        1.16     18.60 o 
   1   3  23       27.26        6.27     18.57 o 
   0   4  23        3.34      -14.72     16.27 o 
                                                 
